# Supplementary material for: Short-term effectiveness of a community health worker intervention for HIV-infected pregnant women in Tanzania to improve treatment adherence and retention in care: A cluster-randomized trial
Source: PLoS One. 2017 Aug 31;12(8):e0181919. doi: 10.1371/journal.pone.0181919 (PMC5578486; doi:10.1371/journal.pone.0181919)
Supplement: S4 File — (CSV) [file pone.0181919.s005.csv]

tx	clinicid	sampled	resp	size	A_samplwt	A_selwt	A_resp	A_final	total_ANCv	time	rankbin	out_ANCuse	out_HFbirth	out_Pvisit	out_HEIDtest	out_arvgest	out_startarvnew	out_incare	mpr	out_95	out_80	hasANCn	hasCTCn	interaction	interaction_cat	numclients	q5_chwfac	chwpc
control	1	20	19	Small	.960960960960961	.6107382550335571	.9526563661902008	.55910987	3	baseline		1	1	0	tested	27	1	1	1	1	1	1	1	0	0	11878	13	.0010944604
control	1	20	19	Small	.960960960960961	.6107382550335571	.9526563661902008	.55910987	5	baseline		1	0	0	not tested/unknown	21	1	1	.87777776	0	1	1	1	0	0	11878	13	.0010944604
control	1	14		Small	.960960960960961	.7475192943770672		.71833688	1	endline		1	0	0	not tested/unknown	8	0	0				1	1	0	0	11878	13	.0010944604
control	1	20	19	Small	.960960960960961	.6107382550335571	.9526563661902008	.55910987	5	baseline		1	1	1	tested	15	1	1	.98888886	1	1	1	1	0	0	11878	13	.0010944604
control	1	14		Small	.960960960960961	.7475192943770672		.71833688	0	endline		0	0	0	not tested/unknown		0	0				1	0	0	0	11878	13	.0010944604
control	1	20	19	Small	.960960960960961	.6107382550335571	.9526563661902008	.55910987	2	baseline		1	0	0	not tested/unknown		0	0				1	1	0	0	11878	13	.0010944604
control	1	20	19	Small	.960960960960961	.6107382550335571	.9526563661902008	.55910987	2	baseline		1	0	1	not tested/unknown	27	1	0				1	1	0	0	11878	13	.0010944604
control	1	20	19	Small	.960960960960961	.6107382550335571	.9526563661902008	.55910987	2	baseline		1	0	1	tested	23	1	1	.64444447	0	0	1	1	0	0	11878	13	.0010944604
control	1	20	19	Small	.960960960960961	.6107382550335571	.9526563661902008	.55910987	1	baseline		1	1	0	tested	25	1	0	.33333334	0	0	1	1	0	0	11878	13	.0010944604
control	1	14		Small	.960960960960961	.7475192943770672		.71833688	2	endline		1	0	0	not tested/unknown	28	1	1	.3888889	0	0	1	1	0	0	11878	13	.0010944604
control	1	14		Small	.960960960960961	.7475192943770672		.71833688	0	endline		0	1	1	tested	14	1	0	.53333336	0	0	1	1	0	0	11878	13	.0010944604
control	1	20	19	Small	.960960960960961	.6107382550335571	.9526563661902008	.55910987	1	baseline		1	1	1	not tested/unknown		0	0				1	1	0	0	11878	13	.0010944604
control	1	20	19	Small	.960960960960961	.6107382550335571	.9526563661902008	.55910987	4	baseline		1	1	1	not tested/unknown		0	0				1	1	0	0	11878	13	.0010944604
control	1	20	19	Small	.960960960960961	.6107382550335571	.9526563661902008	.55910987	0	baseline		0	0	0	not tested/unknown		0	0				1	0	0	0	11878	13	.0010944604
control	1	20	19	Small	.960960960960961	.6107382550335571	.9526563661902008	.55910987	2	baseline		1	1	0	tested			1	.80000001	0	1	1	1	0	0	11878	13	.0010944604
control	1	20	19	Small	.960960960960961	.6107382550335571	.9526563661902008	.55910987	1	baseline		1	1	0	tested	28	1	0	.96666664	1	1	1	1	0	0	11878	13	.0010944604
control	1	14		Small	.960960960960961	.7475192943770672		.71833688	2	endline		1	0	0	not tested/unknown		0	0				1	0	0	0	11878	13	.0010944604
control	1	20	19	Small	.960960960960961	.6107382550335571	.9526563661902008	.55910987	0	baseline		0	0	0	not tested/unknown		0	0				1	1	0	0	11878	13	.0010944604
control	1	20	19	Small	.960960960960961	.6107382550335571	.9526563661902008	.55910987	0	baseline		0	0	0	not tested/unknown		0	0				0	1	0	0	11878	13	.0010944604
control	1	14		Small	.960960960960961	.7475192943770672		.71833688	0	endline		0	0	0	not tested/unknown		0	0				1	0	0	0	11878	13	.0010944604
control	1	20	19	Small	.960960960960961	.6107382550335571	.9526563661902008	.55910987	0	baseline		0	0	0	tested	48	1	0	.33333334	0	0	0	1	0	0	11878	13	.0010944604
control	1	14		Small	.960960960960961	.7475192943770672		.71833688	2	endline		1	1	1	not tested/unknown			1	1	1	1	1	1	0	0	11878	13	.0010944604
control	1	14		Small	.960960960960961	.7475192943770672		.71833688	0	endline		0	1	1	not tested/unknown		0	0				1	0	0	0	11878	13	.0010944604
control	1	14		Small	.960960960960961	.7475192943770672		.71833688	2	endline		1	0	0	not tested/unknown	33	1	0	.26666668	0	0	1	1	0	0	11878	13	.0010944604
control	1	14		Small	.960960960960961	.7475192943770672		.71833688	0	endline		0	0	0	not tested/unknown		0	0				1	0	0	0	11878	13	.0010944604
control	1	14		Small	.960960960960961	.7475192943770672		.71833688	2	endline		1	1	0	not tested/unknown	7	1	1	1	1	1	1	1	0	0	11878	13	.0010944604
control	1	20	19	Small	.960960960960961	.6107382550335571	.9526563661902008	.55910987	5	baseline		1	1	1	tested	40	1	1	.73333335	0	0	1	1	0	0	11878	13	.0010944604
control	1	20	19	Small	.960960960960961	.6107382550335571	.9526563661902008	.55910987	1	baseline		1	0	0	not tested/unknown		0	0				1	1	0	0	11878	13	.0010944604
control	1	14		Small	.960960960960961	.7475192943770672		.71833688	2	endline		1	1	1	tested	24	1	1	.76666665	0	0	1	1	0	0	11878	13	.0010944604
control	1	14		Small	.960960960960961	.7475192943770672		.71833688	0	endline		0	0	0	tested			0	.33333334	0	0	1	1	0	0	11878	13	.0010944604
control	1	20	19	Small	.960960960960961	.6107382550335571	.9526563661902008	.55910987	3	baseline		1	1	1	not tested/unknown	15	1	1	.41111112	0	0	1	1	0	0	11878	13	.0010944604
control	1	20	19	Small	.960960960960961	.6107382550335571	.9526563661902008	.55910987	0	baseline		0	1	1	tested	49	1	1				1	1	0	0	11878	13	.0010944604
control	1	14		Small	.960960960960961	.7475192943770672		.71833688	2	endline		1	1	1	tested	32	1	0	.66666669	0	0	1	1	0	0	11878	13	.0010944604
control	2	38	37	Small	.960960960960961	.6107382550335571	.929483643769358	.54550987	0	baseline		0	1	1	not tested/unknown	41	1	1				1	1	0	0	36032	32	.00088809949
control	2	12		Small	.960960960960961	.7475192943770672		.71833688	0	endline		0	0	0	not tested/unknown			1	.76666665	0	0	0	1	0	0	36032	32	.00088809949
control	2	38	37	Small	.960960960960961	.6107382550335571	.929483643769358	.54550987	4	baseline		1	1	1	tested	28	1	1	.63333333	0	0	1	1	0	0	36032	32	.00088809949
control	2	38	37	Small	.960960960960961	.6107382550335571	.929483643769358	.54550987	4	baseline		1	1	0	not tested/unknown	24	1	1	.42222223	0	0	1	1	0	0	36032	32	.00088809949
control	2	38	37	Small	.960960960960961	.6107382550335571	.929483643769358	.54550987	0	baseline		0	1	1	not tested/unknown	40	1	1	.87777776	0	1	1	1	0	0	36032	32	.00088809949
control	2	38	37	Small	.960960960960961	.6107382550335571	.929483643769358	.54550987	1	baseline		1	0	0	not tested/unknown		0	0				1	0	0	0	36032	32	.00088809949
control	2	38	37	Small	.960960960960961	.6107382550335571	.929483643769358	.54550987	0	baseline		0	0	0	not tested/unknown		0	0				1	0	0	0	36032	32	.00088809949
control	2	38	37	Small	.960960960960961	.6107382550335571	.929483643769358	.54550987	3	baseline		1	1	0	not tested/unknown	27	1	0	.33333334	0	0	1	1	0	0	36032	32	.00088809949
control	2	12		Small	.960960960960961	.7475192943770672		.71833688	1	endline		1	1	0	not tested/unknown	24	1	1	.45555556	0	0	1	1	0	0	36032	32	.00088809949
control	2	38	37	Small	.960960960960961	.6107382550335571	.929483643769358	.54550987	0	baseline		0	1	0	tested	20	1	1	.56666666	0	0	1	1	0	0	36032	32	.00088809949
control	2	38	37	Small	.960960960960961	.6107382550335571	.929483643769358	.54550987	1	baseline		1	0	0	not tested/unknown	41	1	1	.93333334	0	1	1	1	0	0	36032	32	.00088809949
control	2	38	37	Small	.960960960960961	.6107382550335571	.929483643769358	.54550987	2	baseline		1	1	0	not tested/unknown	41	1	1	1	1	1	1	1	0	0	36032	32	.00088809949
control	2	12		Small	.960960960960961	.7475192943770672		.71833688	2	endline		1	0	0	tested	22	1	1	1	1	1	1	1	0	0	36032	32	.00088809949
control	2	12		Small	.960960960960961	.7475192943770672		.71833688	0	endline		0	1	0	not tested/unknown	34	1	1	1	1	1	1	1	0	0	36032	32	.00088809949
control	2	12		Small	.960960960960961	.7475192943770672		.71833688	0	endline		0	0	0	not tested/unknown	27	1	1	1	1	1	1	1	0	0	36032	32	.00088809949
control	2	38	37	Small	.960960960960961	.6107382550335571	.929483643769358	.54550987	0	baseline		0	0	0	not tested/unknown		0	0				1	0	0	0	36032	32	.00088809949
control	2	38	37	Small	.960960960960961	.6107382550335571	.929483643769358	.54550987	0	baseline		0	0	0	not tested/unknown		0	0				1	0	0	0	36032	32	.00088809949
control	2	38	37	Small	.960960960960961	.6107382550335571	.929483643769358	.54550987	1	baseline		1	0	0	not tested/unknown	30	1	0	.66666669	0	0	1	1	0	0	36032	32	.00088809949
control	2	38	37	Small	.960960960960961	.6107382550335571	.929483643769358	.54550987	0	baseline		0	0	0	not tested/unknown		0	0				0	1	0	0	36032	32	.00088809949
control	2	38	37	Small	.960960960960961	.6107382550335571	.929483643769358	.54550987	0	baseline		0	1	0	tested	22	1	1	.66666669	0	0	1	1	0	0	36032	32	.00088809949
control	2	12		Small	.960960960960961	.7475192943770672		.71833688	0	endline		0	1	1	not tested/unknown		0	0				1	0	0	0	36032	32	.00088809949
control	2	38	37	Small	.960960960960961	.6107382550335571	.929483643769358	.54550987	0	baseline		0	0	1	not tested/unknown		0	0				1	0	0	0	36032	32	.00088809949
control	2	38	37	Small	.960960960960961	.6107382550335571	.929483643769358	.54550987	1	baseline		1	0	0	tested	25	1	1	.33333334	0	0	1	1	0	0	36032	32	.00088809949
control	2	12		Small	.960960960960961	.7475192943770672		.71833688	0	endline		0	0	0	tested	49	1	1	.67777777	0	0	0	1	0	0	36032	32	.00088809949
control	2	38	37	Small	.960960960960961	.6107382550335571	.929483643769358	.54550987	0	baseline		0	0	0	tested	24	1	1	.89999998	0	1	0	1	0	0	36032	32	.00088809949
control	2	12		Small	.960960960960961	.7475192943770672		.71833688	2	endline		1	1	0	not tested/unknown	25	1	1	1	1	1	1	1	0	0	36032	32	.00088809949
control	2	12		Small	.960960960960961	.7475192943770672		.71833688	0	endline		0	0	0	not tested/unknown		0	0				1	0	0	0	36032	32	.00088809949
control	2	38	37	Small	.960960960960961	.6107382550335571	.929483643769358	.54550987	3	baseline		1	1	0	tested	32	1	1	.80000001	0	1	1	1	0	0	36032	32	.00088809949
control	2	38	37	Small	.960960960960961	.6107382550335571	.929483643769358	.54550987	0	baseline		0	0	0	not tested/unknown		0	0				1	0	0	0	36032	32	.00088809949
control	2	38	37	Small	.960960960960961	.6107382550335571	.929483643769358	.54550987	0	baseline		0	1	0	tested	31	1	1	.66666669	0	0	1	1	0	0	36032	32	.00088809949
control	2	38	37	Small	.960960960960961	.6107382550335571	.929483643769358	.54550987	0	baseline		0	0	0	not tested/unknown	41	1	0	.33333334	0	0	1	1	0	0	36032	32	.00088809949
control	2	38	37	Small	.960960960960961	.6107382550335571	.929483643769358	.54550987	0	baseline		0	0	0	not tested/unknown		1	1	.33333334	0	0	1	1	0	0	36032	32	.00088809949
control	2	12		Small	.960960960960961	.7475192943770672		.71833688	1	endline		1	1	0	tested			1	.80000001	0	1	1	1	0	0	36032	32	.00088809949
control	2	38	37	Small	.960960960960961	.6107382550335571	.929483643769358	.54550987	0	baseline		0	1	0	not tested/unknown	8	1	1	0	0	0	1	1	0	0	36032	32	.00088809949
control	2	38	37	Small	.960960960960961	.6107382550335571	.929483643769358	.54550987	3	baseline		1	0	0	not tested/unknown	15	1	0	.66666669	0	0	1	1	0	0	36032	32	.00088809949
control	2	12		Small	.960960960960961	.7475192943770672		.71833688	0	endline		0	1	0	tested	21	1	1	.75555557	0	0	1	1	0	0	36032	32	.00088809949
control	2	38	37	Small	.960960960960961	.6107382550335571	.929483643769358	.54550987	2	baseline		1	0	0	not tested/unknown	1	0	1				1	1	0	0	36032	32	.00088809949
control	2	38	37	Small	.960960960960961	.6107382550335571	.929483643769358	.54550987	0	baseline		0	0	0	not tested/unknown	27	1	0	.2888889	0	0	1	1	0	0	36032	32	.00088809949
control	2	38	37	Small	.960960960960961	.6107382550335571	.929483643769358	.54550987	0	baseline		0	1	1	not tested/unknown	36	1	0	.66666669	0	0	1	1	0	0	36032	32	.00088809949
control	2	38	37	Small	.960960960960961	.6107382550335571	.929483643769358	.54550987	0	baseline		0	0	0	tested	34	1	1	.33333334	0	0	1	1	0	0	36032	32	.00088809949
control	2	38	37	Small	.960960960960961	.6107382550335571	.929483643769358	.54550987	0	baseline		0	0	0	tested	25	1	1	.5777778	0	0	0	1	0	0	36032	32	.00088809949
control	2	38	37	Small	.960960960960961	.6107382550335571	.929483643769358	.54550987	5	baseline		1	1	0	not tested/unknown	34	1	1	1	1	1	1	1	0	0	36032	32	.00088809949
control	2	38	37	Small	.960960960960961	.6107382550335571	.929483643769358	.54550987	2	baseline		1	1	1	not tested/unknown	30	1	0				1	1	0	0	36032	32	.00088809949
control	2	12		Small	.960960960960961	.7475192943770672		.71833688	0	endline		0	1	0	not tested/unknown	37	1	0	.75555557	0	0	0	1	0	0	36032	32	.00088809949
control	2	38	37	Small	.960960960960961	.6107382550335571	.929483643769358	.54550987	2	baseline		1	0	0	not tested/unknown	37	1	0				1	1	0	0	36032	32	.00088809949
control	2	38	37	Small	.960960960960961	.6107382550335571	.929483643769358	.54550987	1	baseline		1	0	0	not tested/unknown	45	1	0				1	1	0	0	36032	32	.00088809949
control	2	38	37	Small	.960960960960961	.6107382550335571	.929483643769358	.54550987	0	baseline		0	1	0	tested	29	1	1	1	1	1	1	1	0	0	36032	32	.00088809949
control	2	38	37	Small	.960960960960961	.6107382550335571	.929483643769358	.54550987	1	baseline		1	0	0	not tested/unknown		0	0				1	0	0	0	36032	32	.00088809949
control	2	38	37	Small	.960960960960961	.6107382550335571	.929483643769358	.54550987	0	baseline		0	0	0	not tested/unknown	35	1	0				1	1	0	0	36032	32	.00088809949
control	3	42	42	Small	.960960960960961	.6107382550335571	.9050235478806907	.53115433	3	baseline		1	1	0	tested	21	1	1	.78888887	0	0	1	1	0	0	10143	6	.00059154094
control	3	21		Small	.960960960960961	.7475192943770672		.71833688	0	endline		0	1	1	tested	25	1	1	.9222222	0	1	1	1	0	0	10143	6	.00059154094
control	3	42	42	Small	.960960960960961	.6107382550335571	.9050235478806907	.53115433	0	baseline		0	1	0	not tested/unknown	25	1	0	0	0	0	0	1	0	0	10143	6	.00059154094
control	3	21		Small	.960960960960961	.7475192943770672		.71833688	2	endline		1	1	1	not tested/unknown	41	1	1	.87777776	0	1	1	1	0	0	10143	6	.00059154094
control	3	42	42	Small	.960960960960961	.6107382550335571	.9050235478806907	.53115433	0	baseline		0	0	0	not tested/unknown		0	0				1	0	0	0	10143	6	.00059154094
control	3	42	42	Small	.960960960960961	.6107382550335571	.9050235478806907	.53115433	1	baseline		1	0	0	tested	31	1	1	.45555556	0	0	1	1	0	0	10143	6	.00059154094
control	3	42	42	Small	.960960960960961	.6107382550335571	.9050235478806907	.53115433	0	baseline		0	0	0	not tested/unknown	37	1	0	.3888889	0	0	1	1	0	0	10143	6	.00059154094
control	3	21		Small	.960960960960961	.7475192943770672		.71833688	0	endline		0	0	0	not tested/unknown		0	0				1	1	0	0	10143	6	.00059154094
control	3	42	42	Small	.960960960960961	.6107382550335571	.9050235478806907	.53115433	5	baseline		1	1	0	tested			1	.46666667	0	0	1	1	0	0	10143	6	.00059154094
control	3	21		Small	.960960960960961	.7475192943770672		.71833688	2	endline		1	1	0	not tested/unknown	25	1	1	.22222222	0	0	1	1	0	0	10143	6	.00059154094
control	3	42	42	Small	.960960960960961	.6107382550335571	.9050235478806907	.53115433	0	baseline		0	0	0	not tested/unknown	30	1	0	0	0	0	1	1	0	0	10143	6	.00059154094
control	3	42	42	Small	.960960960960961	.6107382550335571	.9050235478806907	.53115433	2	baseline		1	1	1	not tested/unknown	33	1	1				1	1	0	0	10143	6	.00059154094
control	3	42	42	Small	.960960960960961	.6107382550335571	.9050235478806907	.53115433	1	baseline		1	1	0	tested			1	.2888889	0	0	1	1	0	0	10143	6	.00059154094
control	3	42	42	Small	.960960960960961	.6107382550335571	.9050235478806907	.53115433	2	baseline		1	0	1	not tested/unknown	17	1	1	.33333334	0	0	1	1	0	0	10143	6	.00059154094
control	3	21		Small	.960960960960961	.7475192943770672		.71833688	2	endline		1	1	1	not tested/unknown		0	0				1	1	0	0	10143	6	.00059154094
control	3	21		Small	.960960960960961	.7475192943770672		.71833688	2	endline		1	1	1	not tested/unknown			1	.46666667	0	0	1	1	0	0	10143	6	.00059154094
control	3	21		Small	.960960960960961	.7475192943770672		.71833688	1	endline		1	0	0	not tested/unknown	13	1	1	.27777779	0	0	1	1	0	0	10143	6	.00059154094
control	3	42	42	Small	.960960960960961	.6107382550335571	.9050235478806907	.53115433	2	baseline		1	1	1	tested	24	1	1	.80000001	0	1	1	1	0	0	10143	6	.00059154094
control	3	42	42	Small	.960960960960961	.6107382550335571	.9050235478806907	.53115433	0	baseline		0	1	1	not tested/unknown	27	1	0	.71111113	0	0	1	1	0	0	10143	6	.00059154094
control	3	42	42	Small	.960960960960961	.6107382550335571	.9050235478806907	.53115433	3	baseline		1	0	0	not tested/unknown		0	0				1	0	0	0	10143	6	.00059154094
control	3	21		Small	.960960960960961	.7475192943770672		.71833688	0	endline		0	1	1	not tested/unknown		0	0				1	0	0	0	10143	6	.00059154094
control	3	42	42	Small	.960960960960961	.6107382550335571	.9050235478806907	.53115433	0	baseline		0	1	0	tested			0				0	1	0	0	10143	6	.00059154094
control	3	42	42	Small	.960960960960961	.6107382550335571	.9050235478806907	.53115433	4	baseline		1	1	1	not tested/unknown		1	0	0	0	0	1	1	0	0	10143	6	.00059154094
control	3	42	42	Small	.960960960960961	.6107382550335571	.9050235478806907	.53115433	2	baseline		1	0	1	not tested/unknown		0	0				1	0	0	0	10143	6	.00059154094
control	3	42	42	Small	.960960960960961	.6107382550335571	.9050235478806907	.53115433	1	baseline		1	1	0	tested	26	1	0				1	1	0	0	10143	6	.00059154094
control	3	21		Small	.960960960960961	.7475192943770672		.71833688	0	endline		0	1	0	not tested/unknown	24	1	1	.63333333	0	0	1	1	0	0	10143	6	.00059154094
control	3	42	42	Small	.960960960960961	.6107382550335571	.9050235478806907	.53115433	0	baseline		0	1	0	tested			1	.65555555	0	0	0	1	0	0	10143	6	.00059154094
control	3	42	42	Small	.960960960960961	.6107382550335571	.9050235478806907	.53115433	0	baseline		0	1	0	tested	27	1	1	.78888887	0	0	1	1	0	0	10143	6	.00059154094
control	3	21		Small	.960960960960961	.7475192943770672		.71833688	2	endline		1	1	1	not tested/unknown	22	1	1	.55555558	0	0	1	1	0	0	10143	6	.00059154094
control	3	42	42	Small	.960960960960961	.6107382550335571	.9050235478806907	.53115433	1	baseline		1	0	0	not tested/unknown	39	1	0	1	1	1	1	1	0	0	10143	6	.00059154094
control	3	42	42	Small	.960960960960961	.6107382550335571	.9050235478806907	.53115433	2	baseline		1	1	0	not tested/unknown	32	1	1	.68888891	0	0	1	1	0	0	10143	6	.00059154094
control	3	21		Small	.960960960960961	.7475192943770672		.71833688	0	endline		0	1	1	tested			0				1	1	0	0	10143	6	.00059154094
control	3	21		Small	.960960960960961	.7475192943770672		.71833688	2	endline		1	0	0	not tested/unknown			1	1	1	1	1	1	0	0	10143	6	.00059154094
control	3	42	42	Small	.960960960960961	.6107382550335571	.9050235478806907	.53115433	2	baseline		1	1	0	tested	38	1	0				1	1	0	0	10143	6	.00059154094
control	3	21		Small	.960960960960961	.7475192943770672		.71833688	1	endline		1	0	1	tested	28	1	1	.5777778	0	0	1	1	0	0	10143	6	.00059154094
control	3	42	42	Small	.960960960960961	.6107382550335571	.9050235478806907	.53115433	2	baseline		1	1	0	not tested/unknown	28	1	0	.66666669	0	0	1	1	0	0	10143	6	.00059154094
control	3	42	42	Small	.960960960960961	.6107382550335571	.9050235478806907	.53115433	0	baseline		0	1	0	not tested/unknown	41	1	1	.74444443	0	0	0	1	0	0	10143	6	.00059154094
control	3	42	42	Small	.960960960960961	.6107382550335571	.9050235478806907	.53115433	1	baseline		1	1	0	tested	22	1	0	.33333334	0	0	1	1	0	0	10143	6	.00059154094
control	3	21		Small	.960960960960961	.7475192943770672		.71833688	0	endline		0	1	0	tested			1	1	1	1	1	1	0	0	10143	6	.00059154094
control	3	42	42	Small	.960960960960961	.6107382550335571	.9050235478806907	.53115433	1	baseline		1	0	0	not tested/unknown		1	1	.73333335	0	0	1	1	0	0	10143	6	.00059154094
control	3	42	42	Small	.960960960960961	.6107382550335571	.9050235478806907	.53115433	4	baseline		1	0	0	tested	18	1	0				1	1	0	0	10143	6	.00059154094
control	3	42	42	Small	.960960960960961	.6107382550335571	.9050235478806907	.53115433	1	baseline		1	0	0	not tested/unknown		0	0				1	1	0	0	10143	6	.00059154094
control	3	21		Small	.960960960960961	.7475192943770672		.71833688	0	endline		0	0	0	not tested/unknown			1	.85555553	0	1	1	1	0	0	10143	6	.00059154094
control	3	42	42	Small	.960960960960961	.6107382550335571	.9050235478806907	.53115433	1	baseline		1	0	0	tested	4	0	1				1	1	0	0	10143	6	.00059154094
control	3	21		Small	.960960960960961	.7475192943770672		.71833688	0	endline		0	1	1	not tested/unknown	41	1	1	.81111109	0	1	1	1	0	0	10143	6	.00059154094
control	3	42	42	Small	.960960960960961	.6107382550335571	.9050235478806907	.53115433	1	baseline		1	0	0	not tested/unknown		1	0				1	0	0	0	10143	6	.00059154094
control	3	21		Small	.960960960960961	.7475192943770672		.71833688	0	endline		0	0	0	not tested/unknown		0	0				0	1	0	0	10143	6	.00059154094
control	3	21		Small	.960960960960961	.7475192943770672		.71833688	2	endline		1	1	0	not tested/unknown	12	1	1	.69999999	0	0	1	1	0	0	10143	6	.00059154094
control	3	42	42	Small	.960960960960961	.6107382550335571	.9050235478806907	.53115433	2	baseline		1	1	0	tested	30	1	0	.32222223	0	0	1	1	0	0	10143	6	.00059154094
control	3	21		Small	.960960960960961	.7475192943770672		.71833688	0	endline		0	1	1	tested			1	.22222222	0	0	1	1	0	0	10143	6	.00059154094
control	3	42	42	Small	.960960960960961	.6107382550335571	.9050235478806907	.53115433	1	baseline		1	1	1	not tested/unknown	22	1	0	0	0	0	1	1	0	0	10143	6	.00059154094
control	3	42	42	Small	.960960960960961	.6107382550335571	.9050235478806907	.53115433	4	baseline		1	1	1	tested	19	1	0				1	1	0	0	10143	6	.00059154094
control	3	42	42	Small	.960960960960961	.6107382550335571	.9050235478806907	.53115433	0	baseline		0	1	0	not tested/unknown			1	.15555556	0	0	0	1	0	0	10143	6	.00059154094
control	3	42	42	Small	.960960960960961	.6107382550335571	.9050235478806907	.53115433	3	baseline		1	0	0	not tested/unknown	31	1	1	.33333334	0	0	1	1	0	0	10143	6	.00059154094
control	3	42	42	Small	.960960960960961	.6107382550335571	.9050235478806907	.53115433	3	baseline		1	1	0	tested	26	1	1	1	1	1	1	1	0	0	10143	6	.00059154094
control	3	21		Small	.960960960960961	.7475192943770672		.71833688	0	endline		0	0	0	not tested/unknown	41	1	0	.33333334	0	0	1	1	0	0	10143	6	.00059154094
control	3	42	42	Small	.960960960960961	.6107382550335571	.9050235478806907	.53115433	3	baseline		1	0	0	not tested/unknown	27	1	0	0	0	0	1	1	0	0	10143	6	.00059154094
control	3	42	42	Small	.960960960960961	.6107382550335571	.9050235478806907	.53115433	0	baseline		0	0	0	tested	31	1	0				1	1	0	0	10143	6	.00059154094
control	3	42	42	Small	.960960960960961	.6107382550335571	.9050235478806907	.53115433	0	baseline		0	1	0	tested	32	1	0	.33333334	0	0	1	1	0	0	10143	6	.00059154094
control	3	42	42	Small	.960960960960961	.6107382550335571	.9050235478806907	.53115433	0	baseline		0	0	0	not tested/unknown	25	1	1				0	1	0	0	10143	6	.00059154094
control	3	42	42	Small	.960960960960961	.6107382550335571	.9050235478806907	.53115433	2	baseline		1	0	1	not tested/unknown		1	1	.93333334	0	1	1	1	0	0	10143	6	.00059154094
control	3	42	42	Small	.960960960960961	.6107382550335571	.9050235478806907	.53115433	2	baseline		1	1	1	not tested/unknown		1	0				1	0	0	0	10143	6	.00059154094
control	3	21		Small	.960960960960961	.7475192943770672		.71833688	0	endline		0	0	0	not tested/unknown	34	1	1	.71111113	0	0	0	1	0	0	10143	6	.00059154094
control	4	63		Large	1.211295328942388	2.942615635008138		3.5643766	0	endline		0	1	0	tested	15	1	1	.97777778	1	1	1	1	0	0	8840	30	.0033936652
control	4	63		Large	1.211295328942388	2.942615635008138		3.5643766	0	endline		0	0	0	not tested/unknown		0	0				1	1	0	0	8840	30	.0033936652
control	4	70	53	Large	1.211295328942388	4.842281879194632	1.195314119842422	7.0110354	0	baseline		0	1	0	tested			1	.27777779	0	0	0	1	0	0	8840	30	.0033936652
control	4	70	53	Large	1.211295328942388	4.842281879194632	1.195314119842422	7.0110354	0	baseline		0	0	0	not tested/unknown		1	1	1	1	1	0	1	0	0	8840	30	.0033936652
control	4	63		Large	1.211295328942388	2.942615635008138		3.5643766	0	endline		0	1	0	tested	32	1	1	.8888889	0	1	1	1	0	0	8840	30	.0033936652
control	4	63		Large	1.211295328942388	2.942615635008138		3.5643766	0	endline		0	0	0	not tested/unknown		0	0				1	1	0	0	8840	30	.0033936652
control	4	70	53	Large	1.211295328942388	4.842281879194632	1.195314119842422	7.0110354	0	baseline		0	1	0	not tested/unknown	26	1	1	.66666669	0	0	0	1	0	0	8840	30	.0033936652
control	4	63		Large	1.211295328942388	2.942615635008138		3.5643766	0	endline		0	0	0	not tested/unknown		0	0				1	1	0	0	8840	30	.0033936652
control	4	70	53	Large	1.211295328942388	4.842281879194632	1.195314119842422	7.0110354	0	baseline		0	1	0	tested		1	1	1	1	1	0	1	0	0	8840	30	.0033936652
control	4	70	53	Large	1.211295328942388	4.842281879194632	1.195314119842422	7.0110354	1	baseline		1	0	0	not tested/unknown		0	0				1	0	0	0	8840	30	.0033936652
control	4	70	53	Large	1.211295328942388	4.842281879194632	1.195314119842422	7.0110354	2	baseline		1	0	0	not tested/unknown		0	0				1	0	0	0	8840	30	.0033936652
control	4	70	53	Large	1.211295328942388	4.842281879194632	1.195314119842422	7.0110354	0	baseline		0	1	0	tested	31	1	1	.65555555	0	0	0	1	0	0	8840	30	.0033936652
control	4	70	53	Large	1.211295328942388	4.842281879194632	1.195314119842422	7.0110354	0	baseline		0	0	0	not tested/unknown		1	0	.66666669	0	0	0	1	0	0	8840	30	.0033936652
control	4	63		Large	1.211295328942388	2.942615635008138		3.5643766	0	endline		0	1	1	tested			1	.66666669	0	0	1	1	0	0	8840	30	.0033936652
control	4	63		Large	1.211295328942388	2.942615635008138		3.5643766	0	endline		0	0	0	not tested/unknown		0	0				1	0	0	0	8840	30	.0033936652
control	4	70	53	Large	1.211295328942388	4.842281879194632	1.195314119842422	7.0110354	0	baseline		0	1	0	not tested/unknown			1	.80000001	0	1	1	1	0	0	8840	30	.0033936652
control	4	63		Large	1.211295328942388	2.942615635008138		3.5643766	0	endline		0	1	0	not tested/unknown	6	0	0				1	1	0	0	8840	30	.0033936652
control	4	70	53	Large	1.211295328942388	4.842281879194632	1.195314119842422	7.0110354	0	baseline		0	0	0	not tested/unknown		0	0				1	0	0	0	8840	30	.0033936652
control	4	70	53	Large	1.211295328942388	4.842281879194632	1.195314119842422	7.0110354	0	baseline		0	0	0	not tested/unknown			0				1	1	0	0	8840	30	.0033936652
control	4	63		Large	1.211295328942388	2.942615635008138		3.5643766	0	endline		0	0	0	not tested/unknown		0	0				1	0	0	0	8840	30	.0033936652
control	4	70	53	Large	1.211295328942388	4.842281879194632	1.195314119842422	7.0110354	0	baseline		0	0	0	not tested/unknown	11	1	0				0	1	0	0	8840	30	.0033936652
control	4	70	53	Large	1.211295328942388	4.842281879194632	1.195314119842422	7.0110354	0	baseline		0	1	0	tested	22	1	1	.66666669	0	0	0	1	0	0	8840	30	.0033936652
control	4	70	53	Large	1.211295328942388	4.842281879194632	1.195314119842422	7.0110354	0	baseline		0	0	0	not tested/unknown	25	0	0				0	1	0	0	8840	30	.0033936652
control	4	63		Large	1.211295328942388	2.942615635008138		3.5643766	0	endline		0	1	1	not tested/unknown		0	0				1	1	0	0	8840	30	.0033936652
control	4	63		Large	1.211295328942388	2.942615635008138		3.5643766	2	endline		1	1	1	tested	26	1	1	.9222222	0	1	1	1	0	0	8840	30	.0033936652
control	4	63		Large	1.211295328942388	2.942615635008138		3.5643766	0	endline		0	1	1	not tested/unknown	31	1	1	.60000002	0	0	1	1	0	0	8840	30	.0033936652
control	4	70	53	Large	1.211295328942388	4.842281879194632	1.195314119842422	7.0110354	0	baseline		0	0	0	tested	20	1	1	.98888886	1	1	0	1	0	0	8840	30	.0033936652
control	4	63		Large	1.211295328942388	2.942615635008138		3.5643766	0	endline		0	1	0	not tested/unknown			1	.46666667	0	0	1	1	0	0	8840	30	.0033936652
control	4	63		Large	1.211295328942388	2.942615635008138		3.5643766	0	endline		0	1	0	not tested/unknown	32	1	1	.91111112	0	1	1	1	0	0	8840	30	.0033936652
control	4	70	53	Large	1.211295328942388	4.842281879194632	1.195314119842422	7.0110354	0	baseline		0	1	0	tested	31	1	1	1	1	1	0	1	0	0	8840	30	.0033936652
control	4	70	53	Large	1.211295328942388	4.842281879194632	1.195314119842422	7.0110354	1	baseline		1	1	0	tested			0				1	1	0	0	8840	30	.0033936652
control	4	63		Large	1.211295328942388	2.942615635008138		3.5643766	0	endline		0	1	0	tested	25	1	1	.9222222	0	1	1	1	0	0	8840	30	.0033936652
control	4	70	53	Large	1.211295328942388	4.842281879194632	1.195314119842422	7.0110354	0	baseline		0	0	0	not tested/unknown		1	0	0	0	0	0	1	0	0	8840	30	.0033936652
control	4	70	53	Large	1.211295328942388	4.842281879194632	1.195314119842422	7.0110354	1	baseline		1	1	1	not tested/unknown	29	1	0	0	0	0	1	1	0	0	8840	30	.0033936652
control	4	70	53	Large	1.211295328942388	4.842281879194632	1.195314119842422	7.0110354	0	baseline		0	0	0	not tested/unknown		0	0				1	0	0	0	8840	30	.0033936652
control	4	63		Large	1.211295328942388	2.942615635008138		3.5643766	0	endline		0	1	0	not tested/unknown	42	1	0	.33333334	0	0	1	1	0	0	8840	30	.0033936652
control	4	63		Large	1.211295328942388	2.942615635008138		3.5643766	0	endline		0	0	0	not tested/unknown		0	0				1	1	0	0	8840	30	.0033936652
control	4	63		Large	1.211295328942388	2.942615635008138		3.5643766	0	endline		0	0	1	not tested/unknown		0	0				1	0	0	0	8840	30	.0033936652
control	4	63		Large	1.211295328942388	2.942615635008138		3.5643766	0	endline		0	1	0	not tested/unknown	33	1	1	1	1	1	0	1	0	0	8840	30	.0033936652
control	4	63		Large	1.211295328942388	2.942615635008138		3.5643766	0	endline		0	1	1	not tested/unknown	13	1	1	1	1	1	1	1	0	0	8840	30	.0033936652
control	4	63		Large	1.211295328942388	2.942615635008138		3.5643766	0	endline		0	1	1	not tested/unknown	26	1	1	.51111114	0	0	1	1	0	0	8840	30	.0033936652
control	4	70	53	Large	1.211295328942388	4.842281879194632	1.195314119842422	7.0110354	1	baseline		1	1	0	tested	18	1	1	.86666667	0	1	1	1	0	0	8840	30	.0033936652
control	4	63		Large	1.211295328942388	2.942615635008138		3.5643766	0	endline		0	1	1	not tested/unknown		0	0				1	0	0	0	8840	30	.0033936652
control	4	70	53	Large	1.211295328942388	4.842281879194632	1.195314119842422	7.0110354	0	baseline		0	1	0	tested	24	1	1	1	1	1	0	1	0	0	8840	30	.0033936652
control	4	70	53	Large	1.211295328942388	4.842281879194632	1.195314119842422	7.0110354	1	baseline		1	0	0	not tested/unknown	21	1	0				1	1	0	0	8840	30	.0033936652
control	4	70	53	Large	1.211295328942388	4.842281879194632	1.195314119842422	7.0110354	0	baseline		0	0	0	not tested/unknown		0	0				1	0	0	0	8840	30	.0033936652
control	4	63		Large	1.211295328942388	2.942615635008138		3.5643766	0	endline		0	1	0	not tested/unknown	20	1	1	.51111114	0	0	1	1	0	0	8840	30	.0033936652
control	4	70	53	Large	1.211295328942388	4.842281879194632	1.195314119842422	7.0110354	1	baseline		1	0	0	not tested/unknown		0	0				1	0	0	0	8840	30	.0033936652
control	4	70	53	Large	1.211295328942388	4.842281879194632	1.195314119842422	7.0110354	1	baseline		1	0	0	not tested/unknown		0	0				1	1	0	0	8840	30	.0033936652
control	4	70	53	Large	1.211295328942388	4.842281879194632	1.195314119842422	7.0110354	0	baseline		0	1	0	tested			1	.9222222	0	1	0	1	0	0	8840	30	.0033936652
control	4	70	53	Large	1.211295328942388	4.842281879194632	1.195314119842422	7.0110354	0	baseline		0	0	0	not tested/unknown		0	0				0	1	0	0	8840	30	.0033936652
control	4	63		Large	1.211295328942388	2.942615635008138		3.5643766	0	endline		0	1	0	not tested/unknown	15	1	1	.12222222	0	0	0	1	0	0	8840	30	.0033936652
control	4	70	53	Large	1.211295328942388	4.842281879194632	1.195314119842422	7.0110354	0	baseline		0	1	0	not tested/unknown	28	1	1	.33333334	0	0	1	1	0	0	8840	30	.0033936652
control	4	63		Large	1.211295328942388	2.942615635008138		3.5643766	0	endline		0	1	0	not tested/unknown	25	1	1	.16666667	0	0	0	1	0	0	8840	30	.0033936652
control	4	63		Large	1.211295328942388	2.942615635008138		3.5643766	0	endline		0	1	0	not tested/unknown	28	1	1	.91111112	0	1	1	1	0	0	8840	30	.0033936652
control	4	63		Large	1.211295328942388	2.942615635008138		3.5643766	0	endline		0	0	0	not tested/unknown		0	0				1	1	0	0	8840	30	.0033936652
control	4	70	53	Large	1.211295328942388	4.842281879194632	1.195314119842422	7.0110354	0	baseline		0	0	0	not tested/unknown		0	0				0	1	0	0	8840	30	.0033936652
control	4	63		Large	1.211295328942388	2.942615635008138		3.5643766	0	endline		0	1	0	not tested/unknown	34	1	1	.33333334	0	0	1	1	0	0	8840	30	.0033936652
control	4	63		Large	1.211295328942388	2.942615635008138		3.5643766	2	endline		1	1	1	tested	24	1	1	.81111109	0	1	1	1	0	0	8840	30	.0033936652
control	4	63		Large	1.211295328942388	2.942615635008138		3.5643766	2	endline		1	1	0	not tested/unknown	27	1	1	.94444442	0	1	1	1	0	0	8840	30	.0033936652
control	4	70	53	Large	1.211295328942388	4.842281879194632	1.195314119842422	7.0110354	0	baseline		0	0	0	not tested/unknown		0	0				1	0	0	0	8840	30	.0033936652
control	4	70	53	Large	1.211295328942388	4.842281879194632	1.195314119842422	7.0110354	1	baseline		1	1	0	not tested/unknown	25	1	0	.58888888	0	0	1	1	0	0	8840	30	.0033936652
control	4	63		Large	1.211295328942388	2.942615635008138		3.5643766	0	endline		0	0	0	not tested/unknown		0	0				1	1	0	0	8840	30	.0033936652
control	4	63		Large	1.211295328942388	2.942615635008138		3.5643766	0	endline		0	1	0	tested	17	1	1	1	1	1	1	1	0	0	8840	30	.0033936652
control	4	70	53	Large	1.211295328942388	4.842281879194632	1.195314119842422	7.0110354	0	baseline		0	1	0	tested	41	1	1	.9222222	0	1	1	1	0	0	8840	30	.0033936652
control	4	70	53	Large	1.211295328942388	4.842281879194632	1.195314119842422	7.0110354	1	baseline		1	0	0	not tested/unknown	20	0	0				1	1	0	0	8840	30	.0033936652
control	4	63		Large	1.211295328942388	2.942615635008138		3.5643766	0	endline		0	1	0	not tested/unknown	31	1	1	1	1	1	1	1	0	0	8840	30	.0033936652
control	4	63		Large	1.211295328942388	2.942615635008138		3.5643766	0	endline		0	0	0	not tested/unknown		0	0				1	1	0	0	8840	30	.0033936652
control	4	63		Large	1.211295328942388	2.942615635008138		3.5643766	0	endline		0	0	0	not tested/unknown		0	0				1	1	0	0	8840	30	.0033936652
control	4	63		Large	1.211295328942388	2.942615635008138		3.5643766	0	endline		0	1	0	not tested/unknown			1	0	0	0	1	1	0	0	8840	30	.0033936652
control	4	63		Large	1.211295328942388	2.942615635008138		3.5643766	0	endline		0	1	0	not tested/unknown	19	1	1	.95555556	1	1	1	1	0	0	8840	30	.0033936652
control	4	63		Large	1.211295328942388	2.942615635008138		3.5643766	0	endline		0	1	1	tested	37	1	1	.66666669	0	0	1	1	0	0	8840	30	.0033936652
control	4	63		Large	1.211295328942388	2.942615635008138		3.5643766	0	endline		0	1	0	tested	17	1	1	.98888886	1	1	1	1	0	0	8840	30	.0033936652
control	4	63		Large	1.211295328942388	2.942615635008138		3.5643766	0	endline		0	0	0	not tested/unknown		0	0				0	1	0	0	8840	30	.0033936652
control	4	63		Large	1.211295328942388	2.942615635008138		3.5643766	0	endline		0	0	0	not tested/unknown		0	0				1	1	0	0	8840	30	.0033936652
control	4	63		Large	1.211295328942388	2.942615635008138		3.5643766	0	endline		0	1	1	tested	9	1	1	.65555555	0	0	1	1	0	0	8840	30	.0033936652
control	4	63		Large	1.211295328942388	2.942615635008138		3.5643766	0	endline		0	1	0	tested	20	1	1	.95555556	1	1	1	1	0	0	8840	30	.0033936652
control	4	70	53	Large	1.211295328942388	4.842281879194632	1.195314119842422	7.0110354	1	baseline		1	0	0	not tested/unknown		1	0				1	0	0	0	8840	30	.0033936652
control	4	70	53	Large	1.211295328942388	4.842281879194632	1.195314119842422	7.0110354	0	baseline		0	0	0	not tested/unknown		0	0				0	1	0	0	8840	30	.0033936652
control	4	70	53	Large	1.211295328942388	4.842281879194632	1.195314119842422	7.0110354	0	baseline		0	1	0	tested	34	1	1	.71111113	0	0	0	1	0	0	8840	30	.0033936652
control	4	63		Large	1.211295328942388	2.942615635008138		3.5643766	0	endline		0	1	1	not tested/unknown		0	0				1	1	0	0	8840	30	.0033936652
control	4	63		Large	1.211295328942388	2.942615635008138		3.5643766	0	endline		0	1	0	not tested/unknown	11	1	1	.95555556	1	1	0	1	0	0	8840	30	.0033936652
control	4	63		Large	1.211295328942388	2.942615635008138		3.5643766	0	endline		0	0	0	not tested/unknown		0	0				1	1	0	0	8840	30	.0033936652
control	4	63		Large	1.211295328942388	2.942615635008138		3.5643766	0	endline		0	0	0	not tested/unknown		0	0				1	1	0	0	8840	30	.0033936652
control	4	63		Large	1.211295328942388	2.942615635008138		3.5643766	0	endline		0	1	0	tested			1	.69999999	0	0	1	1	0	0	8840	30	.0033936652
control	4	63		Large	1.211295328942388	2.942615635008138		3.5643766	0	endline		0	0	0	not tested/unknown		0	0				1	1	0	0	8840	30	.0033936652
control	4	70	53	Large	1.211295328942388	4.842281879194632	1.195314119842422	7.0110354	0	baseline		0	1	0	tested			0				1	1	0	0	8840	30	.0033936652
control	4	63		Large	1.211295328942388	2.942615635008138		3.5643766	0	endline		0	0	0	not tested/unknown		0	0				1	1	0	0	8840	30	.0033936652
control	4	63		Large	1.211295328942388	2.942615635008138		3.5643766	0	endline		0	0	0	not tested/unknown		0	0				0	1	0	0	8840	30	.0033936652
control	4	70	53	Large	1.211295328942388	4.842281879194632	1.195314119842422	7.0110354	0	baseline		0	0	0	not tested/unknown	18	0	0				0	1	0	0	8840	30	.0033936652
control	4	63		Large	1.211295328942388	2.942615635008138		3.5643766	0	endline		0	0	0	not tested/unknown		0	0				1	0	0	0	8840	30	.0033936652
control	4	63		Large	1.211295328942388	2.942615635008138		3.5643766	0	endline		0	1	0	tested	9	1	1	.55555558	0	0	0	1	0	0	8840	30	.0033936652
control	4	63		Large	1.211295328942388	2.942615635008138		3.5643766	1	endline		1	1	0	not tested/unknown			1	.67777777	0	0	1	1	0	0	8840	30	.0033936652
control	4	70	53	Large	1.211295328942388	4.842281879194632	1.195314119842422	7.0110354	1	baseline		1	1	0	tested			0	1	1	1	1	1	0	0	8840	30	.0033936652
control	4	70	53	Large	1.211295328942388	4.842281879194632	1.195314119842422	7.0110354	1	baseline		1	0	0	not tested/unknown		1	0	0	0	0	1	1	0	0	8840	30	.0033936652
control	4	63		Large	1.211295328942388	2.942615635008138		3.5643766	0	endline		0	0	0	not tested/unknown	18	1	0	0	0	0	1	1	0	0	8840	30	.0033936652
control	4	70	53	Large	1.211295328942388	4.842281879194632	1.195314119842422	7.0110354	0	baseline		0	1	0	tested			1	.56666666	0	0	0	1	0	0	8840	30	.0033936652
control	4	70	53	Large	1.211295328942388	4.842281879194632	1.195314119842422	7.0110354	1	baseline		1	0	0	not tested/unknown		0	0				1	0	0	0	8840	30	.0033936652
control	4	70	53	Large	1.211295328942388	4.842281879194632	1.195314119842422	7.0110354	0	baseline		0	1	1	not tested/unknown	29	1	0				1	1	0	0	8840	30	.0033936652
control	4	63		Large	1.211295328942388	2.942615635008138		3.5643766	0	endline		0	1	0	tested	29	1	1	1	1	1	1	1	0	0	8840	30	.0033936652
control	4	63		Large	1.211295328942388	2.942615635008138		3.5643766	0	endline		0	1	0	not tested/unknown	14	1	1	.36666667	0	0	1	1	0	0	8840	30	.0033936652
control	4	63		Large	1.211295328942388	2.942615635008138		3.5643766	0	endline		0	1	0	not tested/unknown			1	.66666669	0	0	1	1	0	0	8840	30	.0033936652
control	4	63		Large	1.211295328942388	2.942615635008138		3.5643766	1	endline		1	1	0	tested			1	.1	0	0	1	1	0	0	8840	30	.0033936652
control	4	70	53	Large	1.211295328942388	4.842281879194632	1.195314119842422	7.0110354	1	baseline		1	0	0	not tested/unknown		1	0	0	0	0	1	1	0	0	8840	30	.0033936652
control	4	63		Large	1.211295328942388	2.942615635008138		3.5643766	0	endline		0	1	0	not tested/unknown			1	.68888891	0	0	1	1	0	0	8840	30	.0033936652
control	4	70	53	Large	1.211295328942388	4.842281879194632	1.195314119842422	7.0110354	0	baseline		0	0	0	not tested/unknown		0	0				1	0	0	0	8840	30	.0033936652
control	4	70	53	Large	1.211295328942388	4.842281879194632	1.195314119842422	7.0110354	1	baseline		1	1	0	not tested/unknown	28	1	1				1	1	0	0	8840	30	.0033936652
control	4	70	53	Large	1.211295328942388	4.842281879194632	1.195314119842422	7.0110354	1	baseline		1	0	0	not tested/unknown		0	0				1	0	0	0	8840	30	.0033936652
control	4	70	53	Large	1.211295328942388	4.842281879194632	1.195314119842422	7.0110354	0	baseline		0	0	0	not tested/unknown	26	1	0	0	0	0	0	1	0	0	8840	30	.0033936652
control	4	63		Large	1.211295328942388	2.942615635008138		3.5643766	0	endline		0	0	0	not tested/unknown		0	0				1	1	0	0	8840	30	.0033936652
control	4	70	53	Large	1.211295328942388	4.842281879194632	1.195314119842422	7.0110354	0	baseline		0	0	0	not tested/unknown		0	0				0	1	0	0	8840	30	.0033936652
control	4	70	53	Large	1.211295328942388	4.842281879194632	1.195314119842422	7.0110354	0	baseline		0	0	0	not tested/unknown		0	0				1	0	0	0	8840	30	.0033936652
control	4	63		Large	1.211295328942388	2.942615635008138		3.5643766	0	endline		0	0	0	not tested/unknown		0	0				0	1	0	0	8840	30	.0033936652
control	4	70	53	Large	1.211295328942388	4.842281879194632	1.195314119842422	7.0110354	0	baseline		0	1	1	not tested/unknown	42	1	0				1	1	0	0	8840	30	.0033936652
control	4	70	53	Large	1.211295328942388	4.842281879194632	1.195314119842422	7.0110354	0	baseline		0	0	0	not tested/unknown		0	0				1	0	0	0	8840	30	.0033936652
control	4	63		Large	1.211295328942388	2.942615635008138		3.5643766	0	endline		0	1	1	not tested/unknown		0	0				1	1	0	0	8840	30	.0033936652
control	5	20		Large	1.211295328942388	.7475192943770672		.90546662	2	endline		1	1	1	not tested/unknown		0	0				1	0	0	0	37300	24	.00064343162
control	5	57	55	Large	1.211295328942388	.8250323796067349	.9379334950763522	.9373312	1	baseline		1	0	0	not tested/unknown	35	1	0	.66666669	0	0	1	1	0	0	37300	24	.00064343162
control	5	57	55	Large	1.211295328942388	.8250323796067349	.9379334950763522	.9373312	0	baseline		0	0	0	not tested/unknown	34	1	0				1	1	0	0	37300	24	.00064343162
control	5	57	55	Large	1.211295328942388	.8250323796067349	.9379334950763522	.9373312	4	baseline		1	0	0	not tested/unknown		0	0				1	0	0	0	37300	24	.00064343162
control	5	57	55	Large	1.211295328942388	.8250323796067349	.9379334950763522	.9373312	1	baseline		1	0	0	not tested/unknown		0	0				1	0	0	0	37300	24	.00064343162
control	5	20		Large	1.211295328942388	.7475192943770672		.90546662	0	endline		0	0	0	not tested/unknown		0	0				0	1	0	0	37300	24	.00064343162
control	5	57	55	Large	1.211295328942388	.8250323796067349	.9379334950763522	.9373312	1	baseline		1	0	0	not tested/unknown		0	0				1	0	0	0	37300	24	.00064343162
control	5	57	55	Large	1.211295328942388	.8250323796067349	.9379334950763522	.9373312	0	baseline		0	0	0	not tested/unknown		0	0				0	1	0	0	37300	24	.00064343162
control	5	57	55	Large	1.211295328942388	.8250323796067349	.9379334950763522	.9373312	0	baseline		0	0	0	not tested/unknown	5	0	0				0	1	0	0	37300	24	.00064343162
control	5	57	55	Large	1.211295328942388	.8250323796067349	.9379334950763522	.9373312	0	baseline		0	0	0	not tested/unknown	11	1	0				0	1	0	0	37300	24	.00064343162
control	5	20		Large	1.211295328942388	.7475192943770672		.90546662	0	endline		0	0	0	not tested/unknown		0	0				1	1	0	0	37300	24	.00064343162
control	5	57	55	Large	1.211295328942388	.8250323796067349	.9379334950763522	.9373312	1	baseline		1	0	0	not tested/unknown	20	1	0				1	1	0	0	37300	24	.00064343162
control	5	57	55	Large	1.211295328942388	.8250323796067349	.9379334950763522	.9373312	0	baseline		0	0	0	not tested/unknown	10	0	0				0	1	0	0	37300	24	.00064343162
control	5	57	55	Large	1.211295328942388	.8250323796067349	.9379334950763522	.9373312	0	baseline		0	1	0	tested	48	1	1	.41111112	0	0	0	1	0	0	37300	24	.00064343162
control	5	57	55	Large	1.211295328942388	.8250323796067349	.9379334950763522	.9373312	1	baseline		1	0	0	not tested/unknown	20	1	0				1	1	0	0	37300	24	.00064343162
control	5	20		Large	1.211295328942388	.7475192943770672		.90546662	0	endline		0	1	1	not tested/unknown		0	0				1	1	0	0	37300	24	.00064343162
control	5	57	55	Large	1.211295328942388	.8250323796067349	.9379334950763522	.9373312	2	baseline		1	0	0	not tested/unknown	30	1	1	0	0	0	1	1	0	0	37300	24	.00064343162
control	5	57	55	Large	1.211295328942388	.8250323796067349	.9379334950763522	.9373312	0	baseline		0	1	0	tested	21	0	0	.33333334	0	0	0	1	0	0	37300	24	.00064343162
control	5	57	55	Large	1.211295328942388	.8250323796067349	.9379334950763522	.9373312	0	baseline		0	1	1	not tested/unknown		0	0				1	0	0	0	37300	24	.00064343162
control	5	57	55	Large	1.211295328942388	.8250323796067349	.9379334950763522	.9373312	0	baseline		0	0	0	tested	13	1	0				1	1	0	0	37300	24	.00064343162
control	5	57	55	Large	1.211295328942388	.8250323796067349	.9379334950763522	.9373312	0	baseline		0	0	0	tested	45	1	1	.62222224	0	0	0	1	0	0	37300	24	.00064343162
control	5	57	55	Large	1.211295328942388	.8250323796067349	.9379334950763522	.9373312	0	baseline		0	0	0	not tested/unknown		1	0	.33333334	0	0	0	1	0	0	37300	24	.00064343162
control	5	20		Large	1.211295328942388	.7475192943770672		.90546662	0	endline		0	0	0	not tested/unknown			0	0	0	0	0	1	0	0	37300	24	.00064343162
control	5	57	55	Large	1.211295328942388	.8250323796067349	.9379334950763522	.9373312	0	baseline		0	1	1	tested			1	.94444442	0	1	1	1	0	0	37300	24	.00064343162
control	5	57	55	Large	1.211295328942388	.8250323796067349	.9379334950763522	.9373312	1	baseline		1	0	0	not tested/unknown	32	1	0				1	1	0	0	37300	24	.00064343162
control	5	57	55	Large	1.211295328942388	.8250323796067349	.9379334950763522	.9373312	0	baseline		0	0	0	not tested/unknown		0	0				0	1	0	0	37300	24	.00064343162
control	5	57	55	Large	1.211295328942388	.8250323796067349	.9379334950763522	.9373312	0	baseline		0	0	0	not tested/unknown		0	0				0	0	0	0	37300	24	.00064343162
control	5	57	55	Large	1.211295328942388	.8250323796067349	.9379334950763522	.9373312	0	baseline		0	0	0	not tested/unknown		1	0	0	0	0	0	1	0	0	37300	24	.00064343162
control	5	20		Large	1.211295328942388	.7475192943770672		.90546662	2	endline		1	1	1	not tested/unknown	38	1	1	.60000002	0	0	1	1	0	0	37300	24	.00064343162
control	5	57	55	Large	1.211295328942388	.8250323796067349	.9379334950763522	.9373312	2	baseline		1	0	0	not tested/unknown	41	1	0				1	1	0	0	37300	24	.00064343162
control	5	57	55	Large	1.211295328942388	.8250323796067349	.9379334950763522	.9373312	2	baseline		1	1	0	tested	22	1	1	.33333334	0	0	1	1	0	0	37300	24	.00064343162
control	5	20		Large	1.211295328942388	.7475192943770672		.90546662	0	endline		0	0	0	not tested/unknown	38	1	1	.31111112	0	0	0	1	0	0	37300	24	.00064343162
control	5	57	55	Large	1.211295328942388	.8250323796067349	.9379334950763522	.9373312	0	baseline		0	0	0	not tested/unknown	12	1	1	.87777776	0	1	0	1	0	0	37300	24	.00064343162
control	5	20		Large	1.211295328942388	.7475192943770672		.90546662	0	endline		0	1	0	tested	7	0	0				0	1	0	0	37300	24	.00064343162
control	5	57	55	Large	1.211295328942388	.8250323796067349	.9379334950763522	.9373312	0	baseline		0	0	0	not tested/unknown			0	.66666669	0	0	1	1	0	0	37300	24	.00064343162
control	5	20		Large	1.211295328942388	.7475192943770672		.90546662	1	endline		1	1	1	not tested/unknown		0	0				1	0	0	0	37300	24	.00064343162
control	5	57	55	Large	1.211295328942388	.8250323796067349	.9379334950763522	.9373312	1	baseline		1	1	1	tested	33	1	1	.2	0	0	1	1	0	0	37300	24	.00064343162
control	5	57	55	Large	1.211295328942388	.8250323796067349	.9379334950763522	.9373312	0	baseline		0	0	0	tested	40	1	1	.66666669	0	0	0	1	0	0	37300	24	.00064343162
control	5	57	55	Large	1.211295328942388	.8250323796067349	.9379334950763522	.9373312	1	baseline		1	0	0	tested	31	1	1	.46666667	0	0	1	1	0	0	37300	24	.00064343162
control	5	57	55	Large	1.211295328942388	.8250323796067349	.9379334950763522	.9373312	0	baseline		0	0	0	not tested/unknown	26	1	1	.89999998	0	1	0	1	0	0	37300	24	.00064343162
control	5	57	55	Large	1.211295328942388	.8250323796067349	.9379334950763522	.9373312	0	baseline		0	0	0	not tested/unknown			0	.33333334	0	0	1	1	0	0	37300	24	.00064343162
control	5	57	55	Large	1.211295328942388	.8250323796067349	.9379334950763522	.9373312	0	baseline		0	0	0	not tested/unknown	28	1	0	0	0	0	1	1	0	0	37300	24	.00064343162
control	5	57	55	Large	1.211295328942388	.8250323796067349	.9379334950763522	.9373312	1	baseline		1	1	0	tested	15	1	0				1	1	0	0	37300	24	.00064343162
control	5	20		Large	1.211295328942388	.7475192943770672		.90546662	0	endline		0	1	1	not tested/unknown		0	0				1	0	0	0	37300	24	.00064343162
control	5	20		Large	1.211295328942388	.7475192943770672		.90546662	2	endline		1	1	1	not tested/unknown	13	1	1	.95555556	1	1	1	1	0	0	37300	24	.00064343162
control	5	20		Large	1.211295328942388	.7475192943770672		.90546662	2	endline		1	1	1	not tested/unknown	26	1	1	.94444442	0	1	1	1	0	0	37300	24	.00064343162
control	5	57	55	Large	1.211295328942388	.8250323796067349	.9379334950763522	.9373312	0	baseline		0	0	0	not tested/unknown	44	1	1	.47777778	0	0	0	1	0	0	37300	24	.00064343162
control	5	57	55	Large	1.211295328942388	.8250323796067349	.9379334950763522	.9373312	1	baseline		1	0	0	not tested/unknown		0	0				1	0	0	0	37300	24	.00064343162
control	5	57	55	Large	1.211295328942388	.8250323796067349	.9379334950763522	.9373312	0	baseline		0	0	0	not tested/unknown	41	1	1	.93333334	0	1	0	1	0	0	37300	24	.00064343162
control	5	20		Large	1.211295328942388	.7475192943770672		.90546662	0	endline		0	1	1	not tested/unknown		0	0				1	0	0	0	37300	24	.00064343162
control	5	20		Large	1.211295328942388	.7475192943770672		.90546662	0	endline		0	0	1	tested			1	.56666666	0	0	1	1	0	0	37300	24	.00064343162
control	5	57	55	Large	1.211295328942388	.8250323796067349	.9379334950763522	.9373312	0	baseline		0	1	0	tested	41	1	1	.98888886	1	1	0	1	0	0	37300	24	.00064343162
control	5	57	55	Large	1.211295328942388	.8250323796067349	.9379334950763522	.9373312	0	baseline		0	0	0	not tested/unknown		0	0				0	1	0	0	37300	24	.00064343162
control	5	57	55	Large	1.211295328942388	.8250323796067349	.9379334950763522	.9373312	0	baseline		0	0	0	not tested/unknown		0	0				0	1	0	0	37300	24	.00064343162
control	5	20		Large	1.211295328942388	.7475192943770672		.90546662	0	endline		0	0	0	not tested/unknown	18	0	0				0	1	0	0	37300	24	.00064343162
control	5	57	55	Large	1.211295328942388	.8250323796067349	.9379334950763522	.9373312	1	baseline		1	0	0	not tested/unknown		0	0				1	0	0	0	37300	24	.00064343162
control	5	57	55	Large	1.211295328942388	.8250323796067349	.9379334950763522	.9373312	0	baseline		0	0	0	not tested/unknown		0	0				0	1	0	0	37300	24	.00064343162
control	5	57	55	Large	1.211295328942388	.8250323796067349	.9379334950763522	.9373312	0	baseline		0	0	0	not tested/unknown	49	1	0				0	1	0	0	37300	24	.00064343162
control	5	20		Large	1.211295328942388	.7475192943770672		.90546662	0	endline		0	1	1	tested			1	.5777778	0	0	1	1	0	0	37300	24	.00064343162
control	5	57	55	Large	1.211295328942388	.8250323796067349	.9379334950763522	.9373312	0	baseline		0	0	0	not tested/unknown	22	0	0				0	1	0	0	37300	24	.00064343162
control	5	57	55	Large	1.211295328942388	.8250323796067349	.9379334950763522	.9373312	0	baseline		0	0	0	not tested/unknown	28	0	0				0	1	0	0	37300	24	.00064343162
control	5	20		Large	1.211295328942388	.7475192943770672		.90546662	2	endline		1	0	0	tested			1	.78888887	0	0	1	1	0	0	37300	24	.00064343162
control	5	57	55	Large	1.211295328942388	.8250323796067349	.9379334950763522	.9373312	1	baseline		1	1	1	not tested/unknown	19	1	0				1	1	0	0	37300	24	.00064343162
control	5	20		Large	1.211295328942388	.7475192943770672		.90546662	0	endline		0	0	0	tested	35	1	1	.56666666	0	0	1	1	0	0	37300	24	.00064343162
control	5	57	55	Large	1.211295328942388	.8250323796067349	.9379334950763522	.9373312	0	baseline		0	1	0	tested	15	0	0				0	1	0	0	37300	24	.00064343162
control	5	57	55	Large	1.211295328942388	.8250323796067349	.9379334950763522	.9373312	1	baseline		1	0	0	not tested/unknown		0	0				1	1	0	0	37300	24	.00064343162
control	5	57	55	Large	1.211295328942388	.8250323796067349	.9379334950763522	.9373312	1	baseline		1	1	1	not tested/unknown	31	1	1				1	1	0	0	37300	24	.00064343162
control	5	20		Large	1.211295328942388	.7475192943770672		.90546662	0	endline		0	0	0	tested	14	0	0				0	1	0	0	37300	24	.00064343162
control	5	57	55	Large	1.211295328942388	.8250323796067349	.9379334950763522	.9373312	2	baseline		1	0	0	not tested/unknown		0	0				1	0	0	0	37300	24	.00064343162
control	5	57	55	Large	1.211295328942388	.8250323796067349	.9379334950763522	.9373312	0	baseline		0	0	0	not tested/unknown		0	0				1	0	0	0	37300	24	.00064343162
control	5	57	55	Large	1.211295328942388	.8250323796067349	.9379334950763522	.9373312	0	baseline		0	0	0	not tested/unknown		1	0	0	0	0	1	1	0	0	37300	24	.00064343162
control	5	20		Large	1.211295328942388	.7475192943770672		.90546662	0	endline		0	0	0	not tested/unknown		0	0				0	1	0	0	37300	24	.00064343162
control	5	57	55	Large	1.211295328942388	.8250323796067349	.9379334950763522	.9373312	0	baseline		0	0	0	not tested/unknown	26	1	1	.66666669	0	0	0	1	0	0	37300	24	.00064343162
control	5	57	55	Large	1.211295328942388	.8250323796067349	.9379334950763522	.9373312	0	baseline		0	0	0	not tested/unknown		0	0				0	1	0	0	37300	24	.00064343162
control	5	57	55	Large	1.211295328942388	.8250323796067349	.9379334950763522	.9373312	0	baseline		0	0	0	not tested/unknown	20	1	0	0	0	0	0	1	0	0	37300	24	.00064343162
control	6	43	36	Large	1.211295328942388	.8095832683002966	1.081000348857492	1.060077	0	baseline		0	0	0	not tested/unknown	23	1	1	.37777779	0	0	1	1	0	0	6789	20	.0029459419
control	6	43	36	Large	1.211295328942388	.8095832683002966	1.081000348857492	1.060077	0	baseline		0	0	0	not tested/unknown		1	0	0	0	0	0	1	0	0	6789	20	.0029459419
control	6	43	36	Large	1.211295328942388	.8095832683002966	1.081000348857492	1.060077	0	baseline		0	0	0	not tested/unknown		0	0				0	1	0	0	6789	20	.0029459419
control	6	43	36	Large	1.211295328942388	.8095832683002966	1.081000348857492	1.060077	3	baseline		1	1	1	not tested/unknown		0	0				1	0	0	0	6789	20	.0029459419
control	6	43	36	Large	1.211295328942388	.8095832683002966	1.081000348857492	1.060077	0	baseline		0	1	0	not tested/unknown		1	1	.16666667	0	0	0	1	0	0	6789	20	.0029459419
control	6	21		Large	1.211295328942388	.7475192943770672		.90546662	2	endline		1	0	0	tested			0	0	0	0	1	1	0	0	6789	20	.0029459419
control	6	21		Large	1.211295328942388	.7475192943770672		.90546662	0	endline		0	0	0	not tested/unknown			1				1	1	0	0	6789	20	.0029459419
control	6	43	36	Large	1.211295328942388	.8095832683002966	1.081000348857492	1.060077	0	baseline		0	1	1	not tested/unknown	5	0	1				1	1	0	0	6789	20	.0029459419
control	6	43	36	Large	1.211295328942388	.8095832683002966	1.081000348857492	1.060077	0	baseline		0	0	0	tested		1	1	.44444445	0	0	0	1	0	0	6789	20	.0029459419
control	6	21		Large	1.211295328942388	.7475192943770672		.90546662	0	endline		0	0	0	not tested/unknown	12	1	0	.66666669	0	0	0	1	0	0	6789	20	.0029459419
control	6	43	36	Large	1.211295328942388	.8095832683002966	1.081000348857492	1.060077	0	baseline		0	0	0	not tested/unknown			0				0	1	0	0	6789	20	.0029459419
control	6	21		Large	1.211295328942388	.7475192943770672		.90546662	0	endline		0	0	0	not tested/unknown	42	1	0	.33333334	0	0	0	1	0	0	6789	20	.0029459419
control	6	43	36	Large	1.211295328942388	.8095832683002966	1.081000348857492	1.060077	4	baseline		1	1	1	not tested/unknown		0	0				1	0	0	0	6789	20	.0029459419
control	6	43	36	Large	1.211295328942388	.8095832683002966	1.081000348857492	1.060077	5	baseline		1	0	0	tested		1	0	.16666667	0	0	1	1	0	0	6789	20	.0029459419
control	6	21		Large	1.211295328942388	.7475192943770672		.90546662	0	endline		0	0	0	tested	29	1	0				0	1	0	0	6789	20	.0029459419
control	6	21		Large	1.211295328942388	.7475192943770672		.90546662	0	endline		0	0	0	not tested/unknown			0	.33333334	0	0	0	1	0	0	6789	20	.0029459419
control	6	43	36	Large	1.211295328942388	.8095832683002966	1.081000348857492	1.060077	0	baseline		0	1	0	not tested/unknown	48	1	1				0	1	0	0	6789	20	.0029459419
control	6	43	36	Large	1.211295328942388	.8095832683002966	1.081000348857492	1.060077	0	baseline		0	1	1	not tested/unknown		0	0				1	0	0	0	6789	20	.0029459419
control	6	43	36	Large	1.211295328942388	.8095832683002966	1.081000348857492	1.060077	0	baseline		0	1	1	not tested/unknown	27	1	0				1	1	0	0	6789	20	.0029459419
control	6	43	36	Large	1.211295328942388	.8095832683002966	1.081000348857492	1.060077	0	baseline		0	0	0	not tested/unknown	22	0	1	.5	0	0	1	1	0	0	6789	20	.0029459419
control	6	43	36	Large	1.211295328942388	.8095832683002966	1.081000348857492	1.060077	0	baseline		0	0	0	not tested/unknown		0	0				0	1	0	0	6789	20	.0029459419
control	6	43	36	Large	1.211295328942388	.8095832683002966	1.081000348857492	1.060077	0	baseline		0	0	0	not tested/unknown		0	0				0	1	0	0	6789	20	.0029459419
control	6	21		Large	1.211295328942388	.7475192943770672		.90546662	2	endline		1	0	0	not tested/unknown	20	1	1	.36666667	0	0	1	1	0	0	6789	20	.0029459419
control	6	43	36	Large	1.211295328942388	.8095832683002966	1.081000348857492	1.060077	0	baseline		0	1	1	not tested/unknown	31	1	0				1	1	0	0	6789	20	.0029459419
control	6	21		Large	1.211295328942388	.7475192943770672		.90546662	0	endline		0	1	0	not tested/unknown	45	1	0	.33333334	0	0	0	1	0	0	6789	20	.0029459419
control	6	21		Large	1.211295328942388	.7475192943770672		.90546662	0	endline		0	1	0	tested			1	.65555555	0	0	0	1	0	0	6789	20	.0029459419
control	6	43	36	Large	1.211295328942388	.8095832683002966	1.081000348857492	1.060077	2	baseline		1	1	1	not tested/unknown		0	0				1	0	0	0	6789	20	.0029459419
control	6	43	36	Large	1.211295328942388	.8095832683002966	1.081000348857492	1.060077	0	baseline		0	1	0	tested	16	1	1				0	1	0	0	6789	20	.0029459419
control	6	43	36	Large	1.211295328942388	.8095832683002966	1.081000348857492	1.060077	0	baseline		0	0	0	not tested/unknown		1	1	.13333334	0	0	0	1	0	0	6789	20	.0029459419
control	6	43	36	Large	1.211295328942388	.8095832683002966	1.081000348857492	1.060077	6	baseline		1	1	1	not tested/unknown	33	1	0				1	1	0	0	6789	20	.0029459419
control	6	43	36	Large	1.211295328942388	.8095832683002966	1.081000348857492	1.060077	0	baseline		0	1	1	not tested/unknown		0	0				1	0	0	0	6789	20	.0029459419
control	6	21		Large	1.211295328942388	.7475192943770672		.90546662	0	endline		0	1	1	tested	27	1	1	.8888889	0	1	1	1	0	0	6789	20	.0029459419
control	6	21		Large	1.211295328942388	.7475192943770672		.90546662	2	endline		1	1	1	not tested/unknown		0	0				1	0	0	0	6789	20	.0029459419
control	6	21		Large	1.211295328942388	.7475192943770672		.90546662	0	endline		0	0	0	not tested/unknown			0	.5777778	0	0	0	1	0	0	6789	20	.0029459419
control	6	21		Large	1.211295328942388	.7475192943770672		.90546662	0	endline		0	0	0	not tested/unknown	50	1	1	.24444444	0	0	0	1	0	0	6789	20	.0029459419
control	6	43	36	Large	1.211295328942388	.8095832683002966	1.081000348857492	1.060077	0	baseline		0	1	1	not tested/unknown		0	0				1	0	0	0	6789	20	.0029459419
control	6	21		Large	1.211295328942388	.7475192943770672		.90546662	0	endline		0	1	1	not tested/unknown		0	0				1	0	0	0	6789	20	.0029459419
control	6	43	36	Large	1.211295328942388	.8095832683002966	1.081000348857492	1.060077	0	baseline		0	0	0	not tested/unknown	34	1	0	.16666667	0	0	0	1	0	0	6789	20	.0029459419
control	6	21		Large	1.211295328942388	.7475192943770672		.90546662	0	endline		0	0	1	not tested/unknown		0	0				1	0	0	0	6789	20	.0029459419
control	6	21		Large	1.211295328942388	.7475192943770672		.90546662	0	endline		0	0	0	tested			0				1	1	0	0	6789	20	.0029459419
control	6	43	36	Large	1.211295328942388	.8095832683002966	1.081000348857492	1.060077	0	baseline		0	1	1	not tested/unknown		0	0				1	0	0	0	6789	20	.0029459419
control	6	43	36	Large	1.211295328942388	.8095832683002966	1.081000348857492	1.060077	0	baseline		0	0	0	not tested/unknown		0	0				1	1	0	0	6789	20	.0029459419
control	6	43	36	Large	1.211295328942388	.8095832683002966	1.081000348857492	1.060077	0	baseline		0	0	0	tested	37	1	0				1	1	0	0	6789	20	.0029459419
control	6	43	36	Large	1.211295328942388	.8095832683002966	1.081000348857492	1.060077	2	baseline		1	0	0	not tested/unknown		0	0				1	0	0	0	6789	20	.0029459419
control	6	21		Large	1.211295328942388	.7475192943770672		.90546662	0	endline		0	0	0	not tested/unknown	27	1	1	.67777777	0	0	0	1	0	0	6789	20	.0029459419
control	6	21		Large	1.211295328942388	.7475192943770672		.90546662	0	endline		0	1	1	not tested/unknown		0	0				1	0	0	0	6789	20	.0029459419
control	6	43	36	Large	1.211295328942388	.8095832683002966	1.081000348857492	1.060077	0	baseline		0	1	0	tested	27	1	0	.16666667	0	0	1	1	0	0	6789	20	.0029459419
control	6	43	36	Large	1.211295328942388	.8095832683002966	1.081000348857492	1.060077	0	baseline		0	0	0	not tested/unknown			0	.16666667	0	0	0	1	0	0	6789	20	.0029459419
control	6	43	36	Large	1.211295328942388	.8095832683002966	1.081000348857492	1.060077	0	baseline		0	0	0	not tested/unknown		0	0				0	1	0	0	6789	20	.0029459419
control	6	43	36	Large	1.211295328942388	.8095832683002966	1.081000348857492	1.060077	0	baseline		0	0	0	not tested/unknown	4	1	0	0	0	0	0	1	0	0	6789	20	.0029459419
control	6	21		Large	1.211295328942388	.7475192943770672		.90546662	0	endline		0	0	0	not tested/unknown	24	1	1	.62222224	0	0	0	1	0	0	6789	20	.0029459419
control	6	43	36	Large	1.211295328942388	.8095832683002966	1.081000348857492	1.060077	0	baseline		0	0	1	tested	41	1	1	.56666666	0	0	1	1	0	0	6789	20	.0029459419
control	6	43	36	Large	1.211295328942388	.8095832683002966	1.081000348857492	1.060077	0	baseline		0	1	0	tested			1	.46666667	0	0	1	1	0	0	6789	20	.0029459419
control	6	21		Large	1.211295328942388	.7475192943770672		.90546662	0	endline		0	1	0	tested	27	1	0	.33333334	0	0	0	1	0	0	6789	20	.0029459419
control	6	43	36	Large	1.211295328942388	.8095832683002966	1.081000348857492	1.060077	0	baseline		0	1	0	tested			1				1	1	0	0	6789	20	.0029459419
control	6	43	36	Large	1.211295328942388	.8095832683002966	1.081000348857492	1.060077	0	baseline		0	0	0	not tested/unknown		0	0				0	1	0	0	6789	20	.0029459419
control	6	21		Large	1.211295328942388	.7475192943770672		.90546662	0	endline		0	1	0	not tested/unknown			0	.54444444	0	0	0	1	0	0	6789	20	.0029459419
control	7	56	50	Small	.960960960960961	.8070469798657718	1.013626373626374	.78610843	0	baseline		0	1	1	not tested/unknown		0	0				1	0	0	0	16961	8	.0004716703
control	7	56	50	Small	.960960960960961	.8070469798657718	1.013626373626374	.78610843	0	baseline		0	1	0	tested			0				1	1	0	0	16961	8	.0004716703
control	7	56	50	Small	.960960960960961	.8070469798657718	1.013626373626374	.78610843	0	baseline		0	0	0	not tested/unknown		1	0	.33333334	0	0	0	1	0	0	16961	8	.0004716703
control	7	39		Small	.960960960960961	.9966923925027563		.95778251	1	endline		1	0	0	not tested/unknown			1	.18888889	0	0	1	1	0	0	16961	8	.0004716703
control	7	56	50	Small	.960960960960961	.8070469798657718	1.013626373626374	.78610843	0	baseline		0	0	0	not tested/unknown		0	0				0	1	0	0	16961	8	.0004716703
control	7	39		Small	.960960960960961	.9966923925027563		.95778251	0	endline		0	0	0	not tested/unknown		0	0				0	1	0	0	16961	8	.0004716703
control	7	39		Small	.960960960960961	.9966923925027563		.95778251	0	endline		0	0	0	not tested/unknown		0	0				1	0	0	0	16961	8	.0004716703
control	7	39		Small	.960960960960961	.9966923925027563		.95778251	0	endline		0	1	1	not tested/unknown		0	0				1	0	0	0	16961	8	.0004716703
control	7	39		Small	.960960960960961	.9966923925027563		.95778251	0	endline		0	0	0	not tested/unknown	14	1	1	1	1	1	0	1	0	0	16961	8	.0004716703
control	7	39		Small	.960960960960961	.9966923925027563		.95778251	2	endline		1	1	1	not tested/unknown	33	1	0				1	1	0	0	16961	8	.0004716703
control	7	56	50	Small	.960960960960961	.8070469798657718	1.013626373626374	.78610843	0	baseline		0	1	0	tested			1	1	1	1	0	1	0	0	16961	8	.0004716703
control	7	56	50	Small	.960960960960961	.8070469798657718	1.013626373626374	.78610843	0	baseline		0	1	1	tested	20	0	1	.68888891	0	0	1	1	0	0	16961	8	.0004716703
control	7	39		Small	.960960960960961	.9966923925027563		.95778251	0	endline		0	1	1	not tested/unknown		0	0				1	0	0	0	16961	8	.0004716703
control	7	39		Small	.960960960960961	.9966923925027563		.95778251	0	endline		0	1	0	tested			1	.24444444	0	0	1	1	0	0	16961	8	.0004716703
control	7	56	50	Small	.960960960960961	.8070469798657718	1.013626373626374	.78610843	0	baseline		0	0	0	not tested/unknown		0	0				1	0	0	0	16961	8	.0004716703
control	7	56	50	Small	.960960960960961	.8070469798657718	1.013626373626374	.78610843	3	baseline		1	0	0	tested	36	1	0				1	1	0	0	16961	8	.0004716703
control	7	56	50	Small	.960960960960961	.8070469798657718	1.013626373626374	.78610843	0	baseline		0	0	0	tested	5	1	0				1	1	0	0	16961	8	.0004716703
control	7	56	50	Small	.960960960960961	.8070469798657718	1.013626373626374	.78610843	0	baseline		0	0	0	not tested/unknown		0	0				0	1	0	0	16961	8	.0004716703
control	7	56	50	Small	.960960960960961	.8070469798657718	1.013626373626374	.78610843	0	baseline		0	1	0	tested	34	1	1	.98888886	1	1	0	1	0	0	16961	8	.0004716703
control	7	56	50	Small	.960960960960961	.8070469798657718	1.013626373626374	.78610843	0	baseline		0	0	0	not tested/unknown		0	0				1	0	0	0	16961	8	.0004716703
control	7	56	50	Small	.960960960960961	.8070469798657718	1.013626373626374	.78610843	0	baseline		0	0	0	not tested/unknown		0	0				0	1	0	0	16961	8	.0004716703
control	7	56	50	Small	.960960960960961	.8070469798657718	1.013626373626374	.78610843	0	baseline		0	0	0	not tested/unknown		1	0	.33333334	0	0	0	1	0	0	16961	8	.0004716703
control	7	56	50	Small	.960960960960961	.8070469798657718	1.013626373626374	.78610843	1	baseline		1	1	1	tested			1	.69999999	0	0	1	1	0	0	16961	8	.0004716703
control	7	56	50	Small	.960960960960961	.8070469798657718	1.013626373626374	.78610843	0	baseline		0	0	0	not tested/unknown		0	0				0	1	0	0	16961	8	.0004716703
control	7	39		Small	.960960960960961	.9966923925027563		.95778251	0	endline		0	0	0	not tested/unknown	52	1	1	.1	0	0	0	1	0	0	16961	8	.0004716703
control	7	39		Small	.960960960960961	.9966923925027563		.95778251	2	endline		1	1	1	not tested/unknown	30	1	1	.87777776	0	1	1	1	0	0	16961	8	.0004716703
control	7	56	50	Small	.960960960960961	.8070469798657718	1.013626373626374	.78610843	4	baseline		1	1	0	tested			1	.088888891	0	0	1	1	0	0	16961	8	.0004716703
control	7	56	50	Small	.960960960960961	.8070469798657718	1.013626373626374	.78610843	3	baseline		1	0	0	not tested/unknown		0	0				1	1	0	0	16961	8	.0004716703
control	7	56	50	Small	.960960960960961	.8070469798657718	1.013626373626374	.78610843	0	baseline		0	0	0	not tested/unknown		0	0				0	1	0	0	16961	8	.0004716703
control	7	39		Small	.960960960960961	.9966923925027563		.95778251	2	endline		1	1	1	not tested/unknown	25	1	1	.32222223	0	0	1	1	0	0	16961	8	.0004716703
control	7	39		Small	.960960960960961	.9966923925027563		.95778251	0	endline		0	1	1	not tested/unknown		0	0				1	0	0	0	16961	8	.0004716703
control	7	39		Small	.960960960960961	.9966923925027563		.95778251	0	endline		0	0	0	not tested/unknown		0	0				1	0	0	0	16961	8	.0004716703
control	7	56	50	Small	.960960960960961	.8070469798657718	1.013626373626374	.78610843	0	baseline		0	0	0	not tested/unknown		0	0				1	0	0	0	16961	8	.0004716703
control	7	56	50	Small	.960960960960961	.8070469798657718	1.013626373626374	.78610843	3	baseline		1	1	1	not tested/unknown		0	0				1	0	0	0	16961	8	.0004716703
control	7	39		Small	.960960960960961	.9966923925027563		.95778251	0	endline		0	0	0	not tested/unknown		0	0				1	0	0	0	16961	8	.0004716703
control	7	56	50	Small	.960960960960961	.8070469798657718	1.013626373626374	.78610843	0	baseline		0	0	0	tested	30	1	1	1	1	1	1	1	0	0	16961	8	.0004716703
control	7	56	50	Small	.960960960960961	.8070469798657718	1.013626373626374	.78610843	0	baseline		0	0	0	not tested/unknown		0	0				0	1	0	0	16961	8	.0004716703
control	7	56	50	Small	.960960960960961	.8070469798657718	1.013626373626374	.78610843	0	baseline		0	1	0	tested			0				0	1	0	0	16961	8	.0004716703
control	7	56	50	Small	.960960960960961	.8070469798657718	1.013626373626374	.78610843	0	baseline		0	0	0	not tested/unknown		0	0				0	1	0	0	16961	8	.0004716703
control	7	56	50	Small	.960960960960961	.8070469798657718	1.013626373626374	.78610843	0	baseline		0	0	0	tested	15	1	1	1	1	1	0	1	0	0	16961	8	.0004716703
control	7	39		Small	.960960960960961	.9966923925027563		.95778251	2	endline		1	0	0	not tested/unknown		0	0				1	0	0	0	16961	8	.0004716703
control	7	56	50	Small	.960960960960961	.8070469798657718	1.013626373626374	.78610843	0	baseline		0	0	0	not tested/unknown		0	0				0	1	0	0	16961	8	.0004716703
control	7	39		Small	.960960960960961	.9966923925027563		.95778251	0	endline		0	0	0	not tested/unknown	31	1	1	.8888889	0	1	1	1	0	0	16961	8	.0004716703
control	7	56	50	Small	.960960960960961	.8070469798657718	1.013626373626374	.78610843	0	baseline		0	0	0	tested	37	1	0				0	1	0	0	16961	8	.0004716703
control	7	39		Small	.960960960960961	.9966923925027563		.95778251	0	endline		0	1	1	not tested/unknown		0	0				1	0	0	0	16961	8	.0004716703
control	7	39		Small	.960960960960961	.9966923925027563		.95778251	0	endline		0	1	1	not tested/unknown		0	0				1	0	0	0	16961	8	.0004716703
control	7	39		Small	.960960960960961	.9966923925027563		.95778251	0	endline		0	0	0	not tested/unknown			1	.52222222	0	0	0	1	0	0	16961	8	.0004716703
control	7	56	50	Small	.960960960960961	.8070469798657718	1.013626373626374	.78610843	0	baseline		0	1	0	tested	41	1	1	.33333334	0	0	1	1	0	0	16961	8	.0004716703
control	7	56	50	Small	.960960960960961	.8070469798657718	1.013626373626374	.78610843	0	baseline		0	0	0	not tested/unknown		0	0				1	0	0	0	16961	8	.0004716703
control	7	56	50	Small	.960960960960961	.8070469798657718	1.013626373626374	.78610843	0	baseline		0	0	0	not tested/unknown		0	0				0	1	0	0	16961	8	.0004716703
control	7	39		Small	.960960960960961	.9966923925027563		.95778251	0	endline		0	0	0	not tested/unknown	48	1	1	.044444446	0	0	0	1	0	0	16961	8	.0004716703
control	7	39		Small	.960960960960961	.9966923925027563		.95778251	2	endline		1	1	1	not tested/unknown		0	0				1	0	0	0	16961	8	.0004716703
control	7	56	50	Small	.960960960960961	.8070469798657718	1.013626373626374	.78610843	0	baseline		0	1	0	not tested/unknown	11	0	0				1	1	0	0	16961	8	.0004716703
control	7	39		Small	.960960960960961	.9966923925027563		.95778251	2	endline		1	1	0	tested			1	.93333334	0	1	1	1	0	0	16961	8	.0004716703
control	7	56	50	Small	.960960960960961	.8070469798657718	1.013626373626374	.78610843	0	baseline		0	0	0	not tested/unknown		0	0				1	0	0	0	16961	8	.0004716703
control	7	39		Small	.960960960960961	.9966923925027563		.95778251	2	endline		1	1	1	not tested/unknown	24	1	1	.67777777	0	0	1	1	0	0	16961	8	.0004716703
control	7	39		Small	.960960960960961	.9966923925027563		.95778251	0	endline		0	0	0	not tested/unknown		0	0				0	1	0	0	16961	8	.0004716703
control	7	56	50	Small	.960960960960961	.8070469798657718	1.013626373626374	.78610843	1	baseline		1	0	0	not tested/unknown		0	0				1	0	0	0	16961	8	.0004716703
control	7	56	50	Small	.960960960960961	.8070469798657718	1.013626373626374	.78610843	0	baseline		0	0	0	not tested/unknown		0	0				0	1	0	0	16961	8	.0004716703
control	7	39		Small	.960960960960961	.9966923925027563		.95778251	2	endline		1	0	0	not tested/unknown			1	.95555556	1	1	1	1	0	0	16961	8	.0004716703
control	7	56	50	Small	.960960960960961	.8070469798657718	1.013626373626374	.78610843	0	baseline		0	0	0	not tested/unknown		0	0				0	1	0	0	16961	8	.0004716703
control	7	56	50	Small	.960960960960961	.8070469798657718	1.013626373626374	.78610843	0	baseline		0	0	0	not tested/unknown		1	0	.33333334	0	0	0	1	0	0	16961	8	.0004716703
control	7	39		Small	.960960960960961	.9966923925027563		.95778251	0	endline		0	0	0	not tested/unknown		0	0				1	0	0	0	16961	8	.0004716703
control	7	39		Small	.960960960960961	.9966923925027563		.95778251	0	endline		0	0	0	not tested/unknown		0	0				1	0	0	0	16961	8	.0004716703
control	7	56	50	Small	.960960960960961	.8070469798657718	1.013626373626374	.78610843	0	baseline		0	1	0	tested	13	1	1	0	0	0	0	1	0	0	16961	8	.0004716703
control	7	56	50	Small	.960960960960961	.8070469798657718	1.013626373626374	.78610843	2	baseline		1	0	0	not tested/unknown		0	0				1	0	0	0	16961	8	.0004716703
control	7	39		Small	.960960960960961	.9966923925027563		.95778251	0	endline		0	1	1	not tested/unknown		0	0				1	0	0	0	16961	8	.0004716703
control	7	56	50	Small	.960960960960961	.8070469798657718	1.013626373626374	.78610843	3	baseline		1	1	1	not tested/unknown	36	1	0				1	1	0	0	16961	8	.0004716703
control	7	39		Small	.960960960960961	.9966923925027563		.95778251	0	endline		0	0	0	tested	30	1	0	0	0	0	0	1	0	0	16961	8	.0004716703
control	7	39		Small	.960960960960961	.9966923925027563		.95778251	0	endline		0	0	0	not tested/unknown		0	0				0	1	0	0	16961	8	.0004716703
control	7	56	50	Small	.960960960960961	.8070469798657718	1.013626373626374	.78610843	0	baseline		0	0	0	not tested/unknown	29	1	0				0	1	0	0	16961	8	.0004716703
control	7	56	50	Small	.960960960960961	.8070469798657718	1.013626373626374	.78610843	0	baseline		0	0	0	not tested/unknown		0	0				1	0	0	0	16961	8	.0004716703
control	7	39		Small	.960960960960961	.9966923925027563		.95778251	0	endline		0	1	1	not tested/unknown		0	0				1	0	0	0	16961	8	.0004716703
control	7	39		Small	.960960960960961	.9966923925027563		.95778251	2	endline		1	1	1	not tested/unknown		0	0				1	0	0	0	16961	8	.0004716703
control	7	39		Small	.960960960960961	.9966923925027563		.95778251	0	endline		0	1	1	tested	29	1	1	.21111111	0	0	1	1	0	0	16961	8	.0004716703
control	7	39		Small	.960960960960961	.9966923925027563		.95778251	2	endline		1	1	1	not tested/unknown	24	1	1	.2888889	0	0	1	1	0	0	16961	8	.0004716703
control	7	56	50	Small	.960960960960961	.8070469798657718	1.013626373626374	.78610843	0	baseline		0	0	0	not tested/unknown		0	0				1	0	0	0	16961	8	.0004716703
control	7	56	50	Small	.960960960960961	.8070469798657718	1.013626373626374	.78610843	3	baseline		1	0	0	not tested/unknown		1	0	.33333334	0	0	1	1	0	0	16961	8	.0004716703
control	7	56	50	Small	.960960960960961	.8070469798657718	1.013626373626374	.78610843	1	baseline		1	1	1	not tested/unknown		0	0				1	0	0	0	16961	8	.0004716703
control	7	39		Small	.960960960960961	.9966923925027563		.95778251	2	endline		1	0	0	not tested/unknown		0	0				1	0	0	0	16961	8	.0004716703
control	7	56	50	Small	.960960960960961	.8070469798657718	1.013626373626374	.78610843	0	baseline		0	1	0	tested	15	1	0				0	1	0	0	16961	8	.0004716703
control	7	39		Small	.960960960960961	.9966923925027563		.95778251	0	endline		0	1	0	tested			1	.96666664	1	1	0	1	0	0	16961	8	.0004716703
control	7	39		Small	.960960960960961	.9966923925027563		.95778251	0	endline		0	0	0	tested	51	1	1	.18888889	0	0	0	1	0	0	16961	8	.0004716703
control	7	39		Small	.960960960960961	.9966923925027563		.95778251	0	endline		0	1	1	not tested/unknown		0	0				1	0	0	0	16961	8	.0004716703
control	7	56	50	Small	.960960960960961	.8070469798657718	1.013626373626374	.78610843	0	baseline		0	0	0	not tested/unknown		0	0				1	0	0	0	16961	8	.0004716703
control	7	56	50	Small	.960960960960961	.8070469798657718	1.013626373626374	.78610843	0	baseline		0	0	0	tested	27	1	1	.85555553	0	1	0	1	0	0	16961	8	.0004716703
control	7	56	50	Small	.960960960960961	.8070469798657718	1.013626373626374	.78610843	0	baseline		0	0	0	not tested/unknown		0	0				1	0	0	0	16961	8	.0004716703
control	7	39		Small	.960960960960961	.9966923925027563		.95778251	0	endline		0	0	0	not tested/unknown	41	1	0	.33333334	0	0	0	1	0	0	16961	8	.0004716703
control	7	56	50	Small	.960960960960961	.8070469798657718	1.013626373626374	.78610843	0	baseline		0	0	0	not tested/unknown		1	0	.33333334	0	0	0	1	0	0	16961	8	.0004716703
control	8	15		Small	.960960960960961	.7475192943770672		.71833688	1	endline		1	0	0	not tested/unknown	26	1	1	.86666667	0	1	1	1	0	0	10658	8	.00075060985
control	8	15		Small	.960960960960961	.7475192943770672		.71833688	0	endline		0	0	0	not tested/unknown		0	0				1	0	0	0	10658	8	.00075060985
control	8	15		Small	.960960960960961	.7475192943770672		.71833688	0	endline		0	0	0	tested	11	0	0				0	1	0	0	10658	8	.00075060985
control	8	30	29	Small	.960960960960961	.6310961968680089	.9362312564283007	.56778568	0	baseline		0	1	0	not tested/unknown	31	1	1	1	1	1	0	1	0	0	10658	8	.00075060985
control	8	15		Small	.960960960960961	.7475192943770672		.71833688	2	endline		1	0	0	tested	26	1	0	1	1	1	1	1	0	0	10658	8	.00075060985
control	8	15		Small	.960960960960961	.7475192943770672		.71833688	2	endline		1	1	0	not tested/unknown			1	.3888889	0	0	1	1	0	0	10658	8	.00075060985
control	8	15		Small	.960960960960961	.7475192943770672		.71833688	0	endline		0	0	0	not tested/unknown	2	0	1				0	1	0	0	10658	8	.00075060985
control	8	15		Small	.960960960960961	.7475192943770672		.71833688	2	endline		1	1	1	not tested/unknown		0	0				1	0	0	0	10658	8	.00075060985
control	8	15		Small	.960960960960961	.7475192943770672		.71833688	2	endline		1	1	0	tested	31	1	1	.76666665	0	0	1	1	0	0	10658	8	.00075060985
control	8	15		Small	.960960960960961	.7475192943770672		.71833688	2	endline		1	0	0	not tested/unknown	20	0	0				1	1	0	0	10658	8	.00075060985
control	8	30	29	Small	.960960960960961	.6310961968680089	.9362312564283007	.56778568	0	baseline		0	0	0	not tested/unknown	32	1	1				1	1	0	0	10658	8	.00075060985
control	8	30	29	Small	.960960960960961	.6310961968680089	.9362312564283007	.56778568	0	baseline		0	0	0	not tested/unknown	30	1	0	0	0	0	1	1	0	0	10658	8	.00075060985
control	8	15		Small	.960960960960961	.7475192943770672		.71833688	0	endline		0	1	0	tested	36	1	1	.9222222	0	1	0	1	0	0	10658	8	.00075060985
control	8	30	29	Small	.960960960960961	.6310961968680089	.9362312564283007	.56778568	2	baseline		1	0	0	not tested/unknown	48	1	0	0	0	0	1	1	0	0	10658	8	.00075060985
control	8	30	29	Small	.960960960960961	.6310961968680089	.9362312564283007	.56778568	6	baseline		1	1	0	tested	16	1	1	.26666668	0	0	1	1	0	0	10658	8	.00075060985
control	8	30	29	Small	.960960960960961	.6310961968680089	.9362312564283007	.56778568	2	baseline		1	0	0	tested			1	1	1	1	1	1	0	0	10658	8	.00075060985
control	8	30	29	Small	.960960960960961	.6310961968680089	.9362312564283007	.56778568	0	baseline		0	1	0	not tested/unknown	22	1	1	.83333331	0	1	0	1	0	0	10658	8	.00075060985
control	8	30	29	Small	.960960960960961	.6310961968680089	.9362312564283007	.56778568	2	baseline		1	0	0	not tested/unknown		1	0	0	0	0	1	1	0	0	10658	8	.00075060985
control	8	30	29	Small	.960960960960961	.6310961968680089	.9362312564283007	.56778568	0	baseline		0	1	0	tested	41	1	1	.73333335	0	0	1	1	0	0	10658	8	.00075060985
control	8	15		Small	.960960960960961	.7475192943770672		.71833688	2	endline		1	0	0	not tested/unknown		0	0				1	1	0	0	10658	8	.00075060985
control	8	30	29	Small	.960960960960961	.6310961968680089	.9362312564283007	.56778568	3	baseline		1	1	0	not tested/unknown	41	1	1	.98888886	1	1	1	1	0	0	10658	8	.00075060985
control	8	30	29	Small	.960960960960961	.6310961968680089	.9362312564283007	.56778568	1	baseline		1	0	0	not tested/unknown		1	0	0	0	0	1	1	0	0	10658	8	.00075060985
control	8	30	29	Small	.960960960960961	.6310961968680089	.9362312564283007	.56778568	0	baseline		0	0	0	not tested/unknown	24	0	1	.33333334	0	0	1	1	0	0	10658	8	.00075060985
control	8	30	29	Small	.960960960960961	.6310961968680089	.9362312564283007	.56778568	2	baseline		1	0	0	not tested/unknown		0	0				1	0	0	0	10658	8	.00075060985
control	8	30	29	Small	.960960960960961	.6310961968680089	.9362312564283007	.56778568	0	baseline		0	0	0	not tested/unknown	32	1	0	.52222222	0	0	1	1	0	0	10658	8	.00075060985
control	8	30	29	Small	.960960960960961	.6310961968680089	.9362312564283007	.56778568	0	baseline		0	1	1	tested	37	1	0				1	1	0	0	10658	8	.00075060985
control	8	30	29	Small	.960960960960961	.6310961968680089	.9362312564283007	.56778568	0	baseline		0	1	1	not tested/unknown	37	1	0				1	1	0	0	10658	8	.00075060985
control	8	30	29	Small	.960960960960961	.6310961968680089	.9362312564283007	.56778568	0	baseline		0	1	0	tested	31	1	1	1	1	1	0	1	0	0	10658	8	.00075060985
control	8	15		Small	.960960960960961	.7475192943770672		.71833688	0	endline		0	0	1	not tested/unknown		0	0				1	0	0	0	10658	8	.00075060985
control	8	30	29	Small	.960960960960961	.6310961968680089	.9362312564283007	.56778568	2	baseline		1	1	1	not tested/unknown		0	0				1	0	0	0	10658	8	.00075060985
control	8	30	29	Small	.960960960960961	.6310961968680089	.9362312564283007	.56778568	3	baseline		1	0	0	not tested/unknown	41	1	0				1	1	0	0	10658	8	.00075060985
control	8	30	29	Small	.960960960960961	.6310961968680089	.9362312564283007	.56778568	3	baseline		1	0	0	not tested/unknown		0	0				1	0	0	0	10658	8	.00075060985
control	8	30	29	Small	.960960960960961	.6310961968680089	.9362312564283007	.56778568	2	baseline		1	1	1	tested	29	1	1	.75555557	0	0	1	1	0	0	10658	8	.00075060985
control	8	15		Small	.960960960960961	.7475192943770672		.71833688	0	endline		0	0	0	not tested/unknown		0	0				1	1	0	0	10658	8	.00075060985
control	8	30	29	Small	.960960960960961	.6310961968680089	.9362312564283007	.56778568	3	baseline		1	0	0	not tested/unknown		0	0				1	0	0	0	10658	8	.00075060985
control	8	30	29	Small	.960960960960961	.6310961968680089	.9362312564283007	.56778568	2	baseline		1	0	0	not tested/unknown	47	0	0				1	1	0	0	10658	8	.00075060985
control	8	15		Small	.960960960960961	.7475192943770672		.71833688	0	endline		0	0	0	not tested/unknown	19	0	0				1	1	0	0	10658	8	.00075060985
control	8	30	29	Small	.960960960960961	.6310961968680089	.9362312564283007	.56778568	0	baseline		0	0	0	not tested/unknown		0	0				1	0	0	0	10658	8	.00075060985
control	8	30	29	Small	.960960960960961	.6310961968680089	.9362312564283007	.56778568	0	baseline		0	0	0	not tested/unknown		0	0				1	0	0	0	10658	8	.00075060985
control	8	30	29	Small	.960960960960961	.6310961968680089	.9362312564283007	.56778568	0	baseline		0	0	1	not tested/unknown		0	0				1	0	0	0	10658	8	.00075060985
control	8	30	29	Small	.960960960960961	.6310961968680089	.9362312564283007	.56778568	3	baseline		1	1	1	tested	39	1	1	.84444445	0	1	1	1	0	0	10658	8	.00075060985
control	8	30	29	Small	.960960960960961	.6310961968680089	.9362312564283007	.56778568	0	baseline		0	0	0	not tested/unknown	49	1	0				1	1	0	0	10658	8	.00075060985
control	8	30	29	Small	.960960960960961	.6310961968680089	.9362312564283007	.56778568	0	baseline		0	0	0	not tested/unknown		0	0				1	0	0	0	10658	8	.00075060985
control	8	15		Small	.960960960960961	.7475192943770672		.71833688	1	endline		1	1	1	not tested/unknown		0	0				1	0	0	0	10658	8	.00075060985
control	9	39		Small	.960960960960961	.9775252311084726		.9393636	0	endline		0	0	0	not tested/unknown	27	1	1	.68888891	0	0	0	1	0	0	40000	18	.00044999999
control	9	40	33	Small	.960960960960961	.809228187919463	1.096998239855383	.85306609	0	baseline		0	0	0	not tested/unknown			1				1	1	0	0	40000	18	.00044999999
control	9	39		Small	.960960960960961	.9775252311084726		.9393636	0	endline		0	0	0	not tested/unknown	19	1	1	.87777776	0	1	1	1	0	0	40000	18	.00044999999
control	9	40	33	Small	.960960960960961	.809228187919463	1.096998239855383	.85306609	0	baseline		0	0	0	not tested/unknown	37	1	0	0	0	0	0	1	0	0	40000	18	.00044999999
control	9	40	33	Small	.960960960960961	.809228187919463	1.096998239855383	.85306609	0	baseline		0	0	0	not tested/unknown	27	1	1	.97777778	1	1	0	1	0	0	40000	18	.00044999999
control	9	39		Small	.960960960960961	.9775252311084726		.9393636	0	endline		0	0	0	not tested/unknown		0	0				1	1	0	0	40000	18	.00044999999
control	9	39		Small	.960960960960961	.9775252311084726		.9393636	0	endline		0	0	0	not tested/unknown		0	0				0	1	0	0	40000	18	.00044999999
control	9	39		Small	.960960960960961	.9775252311084726		.9393636	0	endline		0	0	0	not tested/unknown		0	0				1	0	0	0	40000	18	.00044999999
control	9	39		Small	.960960960960961	.9775252311084726		.9393636	0	endline		0	0	0	not tested/unknown	9	1	1	.71111113	0	0	1	1	0	0	40000	18	.00044999999
control	9	40	33	Small	.960960960960961	.809228187919463	1.096998239855383	.85306609	2	baseline		1	0	0	not tested/unknown		0	0				1	0	0	0	40000	18	.00044999999
control	9	39		Small	.960960960960961	.9775252311084726		.9393636	0	endline		0	0	0	not tested/unknown			1	.66666669	0	0	0	1	0	0	40000	18	.00044999999
control	9	40	33	Small	.960960960960961	.809228187919463	1.096998239855383	.85306609	0	baseline		0	0	0	not tested/unknown	45	1	1	.71111113	0	0	0	1	0	0	40000	18	.00044999999
control	9	40	33	Small	.960960960960961	.809228187919463	1.096998239855383	.85306609	0	baseline		0	1	0	tested	9	0	0				0	1	0	0	40000	18	.00044999999
control	9	40	33	Small	.960960960960961	.809228187919463	1.096998239855383	.85306609	4	baseline		1	0	0	not tested/unknown		0	0				1	0	0	0	40000	18	.00044999999
control	9	40	33	Small	.960960960960961	.809228187919463	1.096998239855383	.85306609	0	baseline		0	0	0	not tested/unknown		0	0				1	0	0	0	40000	18	.00044999999
control	9	39		Small	.960960960960961	.9775252311084726		.9393636	0	endline		0	1	0	not tested/unknown	27	1	0				0	1	0	0	40000	18	.00044999999
control	9	39		Small	.960960960960961	.9775252311084726		.9393636	2	endline		1	0	0	not tested/unknown		0	0				1	0	0	0	40000	18	.00044999999
control	9	40	33	Small	.960960960960961	.809228187919463	1.096998239855383	.85306609	0	baseline		0	0	0	tested	32	1	1	.98888886	1	1	0	1	0	0	40000	18	.00044999999
control	9	40	33	Small	.960960960960961	.809228187919463	1.096998239855383	.85306609	0	baseline		0	1	0	tested	15	1	1	.6111111	0	0	0	1	0	0	40000	18	.00044999999
control	9	39		Small	.960960960960961	.9775252311084726		.9393636	0	endline		0	0	0	not tested/unknown	18	1	1	.80000001	0	1	1	1	0	0	40000	18	.00044999999
control	9	39		Small	.960960960960961	.9775252311084726		.9393636	0	endline		0	1	1	not tested/unknown	33	1	1	1	1	1	1	1	0	0	40000	18	.00044999999
control	9	39		Small	.960960960960961	.9775252311084726		.9393636	0	endline		0	0	0	not tested/unknown	36	1	1	.87777776	0	1	1	1	0	0	40000	18	.00044999999
control	9	40	33	Small	.960960960960961	.809228187919463	1.096998239855383	.85306609	0	baseline		0	0	0	not tested/unknown	29	1	0				0	1	0	0	40000	18	.00044999999
control	9	39		Small	.960960960960961	.9775252311084726		.9393636	0	endline		0	0	0	not tested/unknown	44	1	1	.93333334	0	1	0	1	0	0	40000	18	.00044999999
control	9	40	33	Small	.960960960960961	.809228187919463	1.096998239855383	.85306609	0	baseline		0	0	0	tested	38	1	1	1	1	1	0	1	0	0	40000	18	.00044999999
control	9	39		Small	.960960960960961	.9775252311084726		.9393636	0	endline		0	0	0	not tested/unknown	3	0	1				0	1	0	0	40000	18	.00044999999
control	9	40	33	Small	.960960960960961	.809228187919463	1.096998239855383	.85306609	1	baseline		1	0	0	not tested/unknown	27	1	1	.6111111	0	0	1	1	0	0	40000	18	.00044999999
control	9	39		Small	.960960960960961	.9775252311084726		.9393636	0	endline		0	0	0	not tested/unknown		0	0				0	1	0	0	40000	18	.00044999999
control	9	40	33	Small	.960960960960961	.809228187919463	1.096998239855383	.85306609	0	baseline		0	0	0	not tested/unknown	45	1	1	.33333334	0	0	1	1	0	0	40000	18	.00044999999
control	9	40	33	Small	.960960960960961	.809228187919463	1.096998239855383	.85306609	3	baseline		1	0	0	not tested/unknown	36	1	0				1	1	0	0	40000	18	.00044999999
control	9	40	33	Small	.960960960960961	.809228187919463	1.096998239855383	.85306609	0	baseline		0	0	0	not tested/unknown		0	0				1	0	0	0	40000	18	.00044999999
control	9	39		Small	.960960960960961	.9775252311084726		.9393636	0	endline		0	0	0	not tested/unknown		0	0				0	1	0	0	40000	18	.00044999999
control	9	39		Small	.960960960960961	.9775252311084726		.9393636	0	endline		0	1	1	not tested/unknown		0	0				1	0	0	0	40000	18	.00044999999
control	9	39		Small	.960960960960961	.9775252311084726		.9393636	2	endline		1	0	0	not tested/unknown		0	0				1	0	0	0	40000	18	.00044999999
control	9	39		Small	.960960960960961	.9775252311084726		.9393636	2	endline		1	0	0	not tested/unknown	25	1	1	.65555555	0	0	1	1	0	0	40000	18	.00044999999
control	9	40	33	Small	.960960960960961	.809228187919463	1.096998239855383	.85306609	0	baseline		0	0	0	not tested/unknown	41	1	1	.98888886	1	1	0	1	0	0	40000	18	.00044999999
control	9	39		Small	.960960960960961	.9775252311084726		.9393636	0	endline		0	0	0	not tested/unknown		0	0				1	1	0	0	40000	18	.00044999999
control	9	40	33	Small	.960960960960961	.809228187919463	1.096998239855383	.85306609	0	baseline		0	0	0	tested	11	1	0				1	1	0	0	40000	18	.00044999999
control	9	40	33	Small	.960960960960961	.809228187919463	1.096998239855383	.85306609	0	baseline		0	1	0	tested	21	1	1	.5777778	0	0	0	1	0	0	40000	18	.00044999999
control	9	40	33	Small	.960960960960961	.809228187919463	1.096998239855383	.85306609	0	baseline		0	0	0	tested	32	1	1	1	1	1	0	1	0	0	40000	18	.00044999999
control	9	40	33	Small	.960960960960961	.809228187919463	1.096998239855383	.85306609	0	baseline		0	0	0	tested	13	1	1	.87777776	0	1	0	1	0	0	40000	18	.00044999999
control	9	40	33	Small	.960960960960961	.809228187919463	1.096998239855383	.85306609	5	baseline		1	0	0	not tested/unknown	30	1	0				1	1	0	0	40000	18	.00044999999
control	9	39		Small	.960960960960961	.9775252311084726		.9393636	0	endline		0	0	0	not tested/unknown		0	0				1	1	0	0	40000	18	.00044999999
control	9	39		Small	.960960960960961	.9775252311084726		.9393636	0	endline		0	0	0	not tested/unknown	10	1	1	.33333334	0	0	1	1	0	0	40000	18	.00044999999
control	9	39		Small	.960960960960961	.9775252311084726		.9393636	0	endline		0	0	0	not tested/unknown	18	1	1	.95555556	1	1	1	1	0	0	40000	18	.00044999999
control	9	39		Small	.960960960960961	.9775252311084726		.9393636	0	endline		0	0	0	not tested/unknown	13	1	1	.83333331	0	1	1	1	0	0	40000	18	.00044999999
control	9	40	33	Small	.960960960960961	.809228187919463	1.096998239855383	.85306609	0	baseline		0	0	0	not tested/unknown		1	0	.33333334	0	0	0	1	0	0	40000	18	.00044999999
control	9	40	33	Small	.960960960960961	.809228187919463	1.096998239855383	.85306609	0	baseline		0	0	0	tested	31	1	1	1	1	1	0	1	0	0	40000	18	.00044999999
control	9	39		Small	.960960960960961	.9775252311084726		.9393636	0	endline		0	0	0	not tested/unknown		0	0				1	1	0	0	40000	18	.00044999999
control	9	40	33	Small	.960960960960961	.809228187919463	1.096998239855383	.85306609	0	baseline		0	1	0	tested	41	1	1	.68888891	0	0	1	1	0	0	40000	18	.00044999999
control	9	40	33	Small	.960960960960961	.809228187919463	1.096998239855383	.85306609	3	baseline		1	1	0	tested	37	1	1	1	1	1	1	1	0	0	40000	18	.00044999999
control	9	40	33	Small	.960960960960961	.809228187919463	1.096998239855383	.85306609	0	baseline		0	0	0	not tested/unknown		1	0	.33333334	0	0	0	1	0	0	40000	18	.00044999999
control	9	39		Small	.960960960960961	.9775252311084726		.9393636	0	endline		0	0	0	not tested/unknown		0	0				1	1	0	0	40000	18	.00044999999
control	9	39		Small	.960960960960961	.9775252311084726		.9393636	0	endline		0	0	0	not tested/unknown		0	0				0	1	0	0	40000	18	.00044999999
control	9	40	33	Small	.960960960960961	.809228187919463	1.096998239855383	.85306609	0	baseline		0	0	0	tested	47	1	1	.30000001	0	0	1	1	0	0	40000	18	.00044999999
control	9	39		Small	.960960960960961	.9775252311084726		.9393636	0	endline		0	0	0	not tested/unknown		0	0				1	1	0	0	40000	18	.00044999999
control	9	39		Small	.960960960960961	.9775252311084726		.9393636	0	endline		0	0	0	not tested/unknown		0	0				1	1	0	0	40000	18	.00044999999
control	9	39		Small	.960960960960961	.9775252311084726		.9393636	0	endline		0	0	0	not tested/unknown		0	0				0	1	0	0	40000	18	.00044999999
control	9	39		Small	.960960960960961	.9775252311084726		.9393636	0	endline		0	0	0	not tested/unknown	31	1	1	.95555556	1	1	1	1	0	0	40000	18	.00044999999
control	9	39		Small	.960960960960961	.9775252311084726		.9393636	0	endline		0	1	1	not tested/unknown		0	0				1	1	0	0	40000	18	.00044999999
control	9	39		Small	.960960960960961	.9775252311084726		.9393636	0	endline		0	0	0	not tested/unknown	21	1	1	.83333331	0	1	1	1	0	0	40000	18	.00044999999
control	9	40	33	Small	.960960960960961	.809228187919463	1.096998239855383	.85306609	0	baseline		0	1	0	tested			1	1	1	1	0	1	0	0	40000	18	.00044999999
control	9	40	33	Small	.960960960960961	.809228187919463	1.096998239855383	.85306609	0	baseline		0	0	0	tested	18	1	1	.66666669	0	0	0	1	0	0	40000	18	.00044999999
control	9	40	33	Small	.960960960960961	.809228187919463	1.096998239855383	.85306609	0	baseline		0	0	0	not tested/unknown	17	1	0				0	1	0	0	40000	18	.00044999999
control	9	39		Small	.960960960960961	.9775252311084726		.9393636	0	endline		0	0	0	not tested/unknown		0	0				1	0	0	0	40000	18	.00044999999
control	9	39		Small	.960960960960961	.9775252311084726		.9393636	2	endline		1	0	0	not tested/unknown		0	0				1	0	0	0	40000	18	.00044999999
control	9	39		Small	.960960960960961	.9775252311084726		.9393636	0	endline		0	0	0	not tested/unknown	28	1	1	.91111112	0	1	0	1	0	0	40000	18	.00044999999
control	9	40	33	Small	.960960960960961	.809228187919463	1.096998239855383	.85306609	0	baseline		0	0	0	not tested/unknown	31	1	1				0	1	0	0	40000	18	.00044999999
control	9	39		Small	.960960960960961	.9775252311084726		.9393636	0	endline		0	0	0	not tested/unknown	18	1	1	.81111109	0	1	1	1	0	0	40000	18	.00044999999
control	9	40	33	Small	.960960960960961	.809228187919463	1.096998239855383	.85306609	4	baseline		1	0	0	not tested/unknown	32	1	1	.69999999	0	0	1	1	0	0	40000	18	.00044999999
control	9	39		Small	.960960960960961	.9775252311084726		.9393636	0	endline		0	0	0	not tested/unknown	22	1	1	.64444447	0	0	0	1	0	0	40000	18	.00044999999
control	9	39		Small	.960960960960961	.9775252311084726		.9393636	0	endline		0	0	0	not tested/unknown	13	1	1	.94444442	0	1	0	1	0	0	40000	18	.00044999999
control	10	17	9	Small	.960960960960961	.6107382550335571	1.709488923774638	1.0032916	0	baseline		0	1	0	tested	18	1	0				0	1	0	0	17980	7	.00038932147
control	10	17	9	Small	.960960960960961	.6107382550335571	1.709488923774638	1.0032916	3	baseline		1	1	1	tested	34	1	1	1	1	1	1	1	0	0	17980	7	.00038932147
control	10	17	9	Small	.960960960960961	.6107382550335571	1.709488923774638	1.0032916	2	baseline		1	0	0	tested	38	1	0				1	1	0	0	17980	7	.00038932147
control	10	7		Small	.960960960960961	.7475192943770672		.71833688	0	endline		0	0	0	tested	45	1	1	.84444445	0	1	0	1	0	0	17980	7	.00038932147
control	10	17	9	Small	.960960960960961	.6107382550335571	1.709488923774638	1.0032916	1	baseline		1	0	1	not tested/unknown		0	0				1	0	0	0	17980	7	.00038932147
control	10	17	9	Small	.960960960960961	.6107382550335571	1.709488923774638	1.0032916	4	baseline		1	0	0	tested	19	1	1	.6111111	0	0	1	1	0	0	17980	7	.00038932147
control	10	7		Small	.960960960960961	.7475192943770672		.71833688	0	endline		0	0	0	not tested/unknown			1	.91111112	0	1	0	1	0	0	17980	7	.00038932147
control	10	7		Small	.960960960960961	.7475192943770672		.71833688	0	endline		0	0	0	not tested/unknown		0	0				0	1	0	0	17980	7	.00038932147
control	10	7		Small	.960960960960961	.7475192943770672		.71833688	1	endline		1	0	0	tested	23	1	1	.82222223	0	1	1	1	0	0	17980	7	.00038932147
control	10	7		Small	.960960960960961	.7475192943770672		.71833688	1	endline		1	0	0	not tested/unknown			1	.86666667	0	1	1	1	0	0	17980	7	.00038932147
control	10	17	9	Small	.960960960960961	.6107382550335571	1.709488923774638	1.0032916	0	baseline		0	0	1	not tested/unknown		0	0				1	0	0	0	17980	7	.00038932147
control	10	7		Small	.960960960960961	.7475192943770672		.71833688	1	endline		1	0	0	tested	27	1	1	.82222223	0	1	1	1	0	0	17980	7	.00038932147
control	10	7		Small	.960960960960961	.7475192943770672		.71833688	1	endline		1	0	0	not tested/unknown	30	1	1	.64444447	0	0	1	1	0	0	17980	7	.00038932147
control	10	17	9	Small	.960960960960961	.6107382550335571	1.709488923774638	1.0032916	0	baseline		0	0	0	tested	10	0	0				1	1	0	0	17980	7	.00038932147
control	10	17	9	Small	.960960960960961	.6107382550335571	1.709488923774638	1.0032916	1	baseline		1	0	0	tested	46	1	1	.63333333	0	0	1	1	0	0	17980	7	.00038932147
control	10	17	9	Small	.960960960960961	.6107382550335571	1.709488923774638	1.0032916	0	baseline		0	1	0	not tested/unknown			1	.66666669	0	0	1	1	0	0	17980	7	.00038932147
control	11	25	23	Small	.960960960960961	.6107382550335571	.9837212476964029	.57734168	0	baseline		0	0	0	not tested/unknown	27	1	1	1	1	1	1	1	0	0	12948	2	.00015446401
control	11	25	23	Small	.960960960960961	.6107382550335571	.9837212476964029	.57734168	0	baseline		0	1	0	not tested/unknown	23	1	0				0	1	0	0	12948	2	.00015446401
control	11	25	23	Small	.960960960960961	.6107382550335571	.9837212476964029	.57734168	0	baseline		0	0	0	not tested/unknown	32	1	1				0	1	0	0	12948	2	.00015446401
control	11	25	23	Small	.960960960960961	.6107382550335571	.9837212476964029	.57734168	2	baseline		1	1	1	not tested/unknown	25	1	0	0	0	0	1	1	0	0	12948	2	.00015446401
control	11	25	23	Small	.960960960960961	.6107382550335571	.9837212476964029	.57734168	2	baseline		1	0	0	not tested/unknown		0	0				1	1	0	0	12948	2	.00015446401
control	11	25	23	Small	.960960960960961	.6107382550335571	.9837212476964029	.57734168	0	baseline		0	1	0	tested	37	1	1	.6111111	0	0	0	1	0	0	12948	2	.00015446401
control	11	9		Small	.960960960960961	.7475192943770672		.71833688	0	endline		0	0	0	tested			1	.97777778	1	1	0	1	0	0	12948	2	.00015446401
control	11	25	23	Small	.960960960960961	.6107382550335571	.9837212476964029	.57734168	4	baseline		1	1	1	not tested/unknown		0	0				1	0	0	0	12948	2	.00015446401
control	11	9		Small	.960960960960961	.7475192943770672		.71833688	0	endline		0	0	0	not tested/unknown			1	1	1	1	1	1	0	0	12948	2	.00015446401
control	11	25	23	Small	.960960960960961	.6107382550335571	.9837212476964029	.57734168	0	baseline		0	1	1	not tested/unknown		0	0				1	0	0	0	12948	2	.00015446401
control	11	25	23	Small	.960960960960961	.6107382550335571	.9837212476964029	.57734168	0	baseline		0	0	0	tested	28	1	1	.95555556	1	1	1	1	0	0	12948	2	.00015446401
control	11	9		Small	.960960960960961	.7475192943770672		.71833688	2	endline		1	0	0	not tested/unknown		0	0				1	1	0	0	12948	2	.00015446401
control	11	25	23	Small	.960960960960961	.6107382550335571	.9837212476964029	.57734168	0	baseline		0	1	0	not tested/unknown	12	1	1	.75555557	0	0	0	1	0	0	12948	2	.00015446401
control	11	25	23	Small	.960960960960961	.6107382550335571	.9837212476964029	.57734168	1	baseline		1	1	1	tested			1	.91111112	0	1	1	1	0	0	12948	2	.00015446401
control	11	9		Small	.960960960960961	.7475192943770672		.71833688	0	endline		0	0	0	tested	45	1	0	.33333334	0	0	1	1	0	0	12948	2	.00015446401
control	11	9		Small	.960960960960961	.7475192943770672		.71833688	0	endline		0	0	0	not tested/unknown		0	0				1	1	0	0	12948	2	.00015446401
control	11	9		Small	.960960960960961	.7475192943770672		.71833688	2	endline		1	1	0	tested			1	.74444443	0	0	1	1	0	0	12948	2	.00015446401
control	11	25	23	Small	.960960960960961	.6107382550335571	.9837212476964029	.57734168	2	baseline		1	0	0	not tested/unknown	41	1	0	.33333334	0	0	1	1	0	0	12948	2	.00015446401
control	11	25	23	Small	.960960960960961	.6107382550335571	.9837212476964029	.57734168	0	baseline		0	1	0	tested	23	1	0	.33333334	0	0	0	1	0	0	12948	2	.00015446401
control	11	25	23	Small	.960960960960961	.6107382550335571	.9837212476964029	.57734168	4	baseline		1	1	0	not tested/unknown			0				1	1	0	0	12948	2	.00015446401
control	11	25	23	Small	.960960960960961	.6107382550335571	.9837212476964029	.57734168	0	baseline		0	0	0	not tested/unknown		0	0				1	0	0	0	12948	2	.00015446401
control	11	25	23	Small	.960960960960961	.6107382550335571	.9837212476964029	.57734168	0	baseline		0	0	0	not tested/unknown	32	1	0				0	1	0	0	12948	2	.00015446401
control	11	9		Small	.960960960960961	.7475192943770672		.71833688	0	endline		0	0	0	tested	49	1	1	.32222223	0	0	0	1	0	0	12948	2	.00015446401
control	11	25	23	Small	.960960960960961	.6107382550335571	.9837212476964029	.57734168	2	baseline		1	1	0	tested	25	1	1	.98888886	1	1	1	1	0	0	12948	2	.00015446401
control	11	25	23	Small	.960960960960961	.6107382550335571	.9837212476964029	.57734168	0	baseline		0	0	0	not tested/unknown	18	1	1				0	1	0	0	12948	2	.00015446401
control	11	25	23	Small	.960960960960961	.6107382550335571	.9837212476964029	.57734168	0	baseline		0	1	1	not tested/unknown		0	0				1	1	0	0	12948	2	.00015446401
control	11	9		Small	.960960960960961	.7475192943770672		.71833688	0	endline		0	0	0	tested	1	1	1				0	1	0	0	12948	2	.00015446401
control	11	25	23	Small	.960960960960961	.6107382550335571	.9837212476964029	.57734168	0	baseline		0	0	0	tested			1	.6111111	0	0	0	1	0	0	12948	2	.00015446401
control	11	25	23	Small	.960960960960961	.6107382550335571	.9837212476964029	.57734168	0	baseline		0	0	0	tested	31	1	0				1	1	0	0	12948	2	.00015446401
control	11	9		Small	.960960960960961	.7475192943770672		.71833688	0	endline		0	0	0	not tested/unknown			0	.33333334	0	0	1	1	0	0	12948	2	.00015446401
control	11	25	23	Small	.960960960960961	.6107382550335571	.9837212476964029	.57734168	0	baseline		0	1	0	tested			1	.66666669	0	0	0	1	0	0	12948	2	.00015446401
control	12	107	85	Small	.960960960960961	1.215768675907922	1.139264936743928	1.3310103	3	baseline		1	0	0	not tested/unknown		0	0				1	1	0	0	28846	43	.0014906746
control	12	58		Small	.960960960960961	.9923963046040375		.95365411	2	endline		1	1	0	tested			1	.65555555	0	0	1	1	0	0	28846	43	.0014906746
control	12	58		Small	.960960960960961	.9923963046040375		.95365411	0	endline		0	0	0	not tested/unknown		0	0				1	0	0	0	28846	43	.0014906746
control	12	107	85	Small	.960960960960961	1.215768675907922	1.139264936743928	1.3310103	0	baseline		0	0	0	not tested/unknown		0	0				1	0	0	0	28846	43	.0014906746
control	12	107	85	Small	.960960960960961	1.215768675907922	1.139264936743928	1.3310103	0	baseline		0	0	0	not tested/unknown		0	0				1	0	0	0	28846	43	.0014906746
control	12	58		Small	.960960960960961	.9923963046040375		.95365411	0	endline		0	0	0	not tested/unknown		0	0				1	1	0	0	28846	43	.0014906746
control	12	58		Small	.960960960960961	.9923963046040375		.95365411	0	endline		0	1	1	tested			1	1	1	1	1	1	0	0	28846	43	.0014906746
control	12	107	85	Small	.960960960960961	1.215768675907922	1.139264936743928	1.3310103	0	baseline		0	0	0	not tested/unknown	42	0	0				1	1	0	0	28846	43	.0014906746
control	12	58		Small	.960960960960961	.9923963046040375		.95365411	0	endline		0	0	0	not tested/unknown		0	0				1	0	0	0	28846	43	.0014906746
control	12	58		Small	.960960960960961	.9923963046040375		.95365411	0	endline		0	1	1	not tested/unknown		0	0				1	0	0	0	28846	43	.0014906746
control	12	107	85	Small	.960960960960961	1.215768675907922	1.139264936743928	1.3310103	1	baseline		1	1	0	tested	27	1	1				1	1	0	0	28846	43	.0014906746
control	12	107	85	Small	.960960960960961	1.215768675907922	1.139264936743928	1.3310103	2	baseline		1	0	1	not tested/unknown		0	0				1	0	0	0	28846	43	.0014906746
control	12	107	85	Small	.960960960960961	1.215768675907922	1.139264936743928	1.3310103	0	baseline		0	1	1	not tested/unknown	16	1	0				1	1	0	0	28846	43	.0014906746
control	12	107	85	Small	.960960960960961	1.215768675907922	1.139264936743928	1.3310103	0	baseline		0	0	0	not tested/unknown	34	1	0				0	1	0	0	28846	43	.0014906746
control	12	58		Small	.960960960960961	.9923963046040375		.95365411	0	endline		0	0	0	not tested/unknown		0	0				1	0	0	0	28846	43	.0014906746
control	12	107	85	Small	.960960960960961	1.215768675907922	1.139264936743928	1.3310103	0	baseline		0	0	0	not tested/unknown		0	0				1	0	0	0	28846	43	.0014906746
control	12	107	85	Small	.960960960960961	1.215768675907922	1.139264936743928	1.3310103	0	baseline		0	0	0	not tested/unknown		0	0				1	0	0	0	28846	43	.0014906746
control	12	107	85	Small	.960960960960961	1.215768675907922	1.139264936743928	1.3310103	4	baseline		1	1	1	tested			1	.95555556	1	1	1	1	0	0	28846	43	.0014906746
control	12	107	85	Small	.960960960960961	1.215768675907922	1.139264936743928	1.3310103	4	baseline		1	0	0	not tested/unknown		0	0				1	0	0	0	28846	43	.0014906746
control	12	107	85	Small	.960960960960961	1.215768675907922	1.139264936743928	1.3310103	0	baseline		0	0	0	not tested/unknown		0	0				1	0	0	0	28846	43	.0014906746
control	12	107	85	Small	.960960960960961	1.215768675907922	1.139264936743928	1.3310103	0	baseline		0	0	0	not tested/unknown		0	0				1	0	0	0	28846	43	.0014906746
control	12	107	85	Small	.960960960960961	1.215768675907922	1.139264936743928	1.3310103	0	baseline		0	0	0	not tested/unknown		0	0				1	0	0	0	28846	43	.0014906746
control	12	58		Small	.960960960960961	.9923963046040375		.95365411	0	endline		0	0	0	not tested/unknown		0	0				1	0	0	0	28846	43	.0014906746
control	12	107	85	Small	.960960960960961	1.215768675907922	1.139264936743928	1.3310103	0	baseline		0	1	1	not tested/unknown		0	0				1	0	0	0	28846	43	.0014906746
control	12	107	85	Small	.960960960960961	1.215768675907922	1.139264936743928	1.3310103	0	baseline		0	0	0	not tested/unknown		0	0				1	0	0	0	28846	43	.0014906746
control	12	58		Small	.960960960960961	.9923963046040375		.95365411	0	endline		0	1	1	not tested/unknown		0	0				1	0	0	0	28846	43	.0014906746
control	12	58		Small	.960960960960961	.9923963046040375		.95365411	0	endline		0	0	0	not tested/unknown		0	0				1	0	0	0	28846	43	.0014906746
control	12	58		Small	.960960960960961	.9923963046040375		.95365411	2	endline		1	0	0	not tested/unknown		0	0				1	1	0	0	28846	43	.0014906746
control	12	58		Small	.960960960960961	.9923963046040375		.95365411	0	endline		0	1	1	not tested/unknown		0	0				1	0	0	0	28846	43	.0014906746
control	12	107	85	Small	.960960960960961	1.215768675907922	1.139264936743928	1.3310103	3	baseline		1	1	1	not tested/unknown	32	1	0	0	0	0	1	1	0	0	28846	43	.0014906746
control	12	107	85	Small	.960960960960961	1.215768675907922	1.139264936743928	1.3310103	0	baseline		0	0	0	not tested/unknown		0	0				1	1	0	0	28846	43	.0014906746
control	12	107	85	Small	.960960960960961	1.215768675907922	1.139264936743928	1.3310103	0	baseline		0	0	0	not tested/unknown	24	1	0				1	1	0	0	28846	43	.0014906746
control	12	107	85	Small	.960960960960961	1.215768675907922	1.139264936743928	1.3310103	0	baseline		0	0	1	not tested/unknown		0	0				1	0	0	0	28846	43	.0014906746
control	12	107	85	Small	.960960960960961	1.215768675907922	1.139264936743928	1.3310103	0	baseline		0	0	0	not tested/unknown		0	0				0	0	0	0	28846	43	.0014906746
control	12	58		Small	.960960960960961	.9923963046040375		.95365411	0	endline		0	0	0	not tested/unknown		0	0				1	0	0	0	28846	43	.0014906746
control	12	107	85	Small	.960960960960961	1.215768675907922	1.139264936743928	1.3310103	0	baseline		0	0	0	not tested/unknown		0	0				1	0	0	0	28846	43	.0014906746
control	12	107	85	Small	.960960960960961	1.215768675907922	1.139264936743928	1.3310103	0	baseline		0	1	0	tested	41	1	1				0	1	0	0	28846	43	.0014906746
control	12	58		Small	.960960960960961	.9923963046040375		.95365411	2	endline		1	1	1	not tested/unknown		0	0				1	1	0	0	28846	43	.0014906746
control	12	107	85	Small	.960960960960961	1.215768675907922	1.139264936743928	1.3310103	3	baseline		1	1	1	not tested/unknown		0	0				1	0	0	0	28846	43	.0014906746
control	12	107	85	Small	.960960960960961	1.215768675907922	1.139264936743928	1.3310103	0	baseline		0	0	0	not tested/unknown		0	0				1	0	0	0	28846	43	.0014906746
control	12	58		Small	.960960960960961	.9923963046040375		.95365411	0	endline		0	1	1	not tested/unknown		0	0				1	0	0	0	28846	43	.0014906746
control	12	107	85	Small	.960960960960961	1.215768675907922	1.139264936743928	1.3310103	0	baseline		0	0	0	tested	9	1	1	.3888889	0	0	0	1	0	0	28846	43	.0014906746
control	12	58		Small	.960960960960961	.9923963046040375		.95365411	1	endline		1	0	0	not tested/unknown		0	0				1	1	0	0	28846	43	.0014906746
control	12	107	85	Small	.960960960960961	1.215768675907922	1.139264936743928	1.3310103	3	baseline		1	1	0	tested			1	.56666666	0	0	1	1	0	0	28846	43	.0014906746
control	12	107	85	Small	.960960960960961	1.215768675907922	1.139264936743928	1.3310103	0	baseline		0	0	0	not tested/unknown		0	0				1	0	0	0	28846	43	.0014906746
control	12	58		Small	.960960960960961	.9923963046040375		.95365411	0	endline		0	1	0	tested			1	.45555556	0	0	1	1	0	0	28846	43	.0014906746
control	12	107	85	Small	.960960960960961	1.215768675907922	1.139264936743928	1.3310103	0	baseline		0	1	1	not tested/unknown		0	0				1	0	0	0	28846	43	.0014906746
control	12	58		Small	.960960960960961	.9923963046040375		.95365411	0	endline		0	0	0	not tested/unknown		0	0				1	1	0	0	28846	43	.0014906746
control	12	58		Small	.960960960960961	.9923963046040375		.95365411	0	endline		0	0	0	not tested/unknown		0	0				1	0	0	0	28846	43	.0014906746
control	12	107	85	Small	.960960960960961	1.215768675907922	1.139264936743928	1.3310103	0	baseline		0	1	1	not tested/unknown		0	0				1	0	0	0	28846	43	.0014906746
control	12	107	85	Small	.960960960960961	1.215768675907922	1.139264936743928	1.3310103	0	baseline		0	0	0	not tested/unknown			1				1	1	0	0	28846	43	.0014906746
control	12	107	85	Small	.960960960960961	1.215768675907922	1.139264936743928	1.3310103	0	baseline		0	0	0	not tested/unknown		0	0				0	1	0	0	28846	43	.0014906746
control	12	107	85	Small	.960960960960961	1.215768675907922	1.139264936743928	1.3310103	0	baseline		0	0	0	not tested/unknown			0				0	1	0	0	28846	43	.0014906746
control	12	58		Small	.960960960960961	.9923963046040375		.95365411	0	endline		0	0	0	not tested/unknown		0	0				0	1	0	0	28846	43	.0014906746
control	12	58		Small	.960960960960961	.9923963046040375		.95365411	2	endline		1	1	1	not tested/unknown		0	0				1	1	0	0	28846	43	.0014906746
control	12	58		Small	.960960960960961	.9923963046040375		.95365411	0	endline		0	0	0	not tested/unknown		0	0				1	0	0	0	28846	43	.0014906746
control	12	58		Small	.960960960960961	.9923963046040375		.95365411	0	endline		0	0	0	tested	46	1	0	.33333334	0	0	1	1	0	0	28846	43	.0014906746
control	12	107	85	Small	.960960960960961	1.215768675907922	1.139264936743928	1.3310103	0	baseline		0	0	0	not tested/unknown	21	1	1	.34444445	0	0	0	1	0	0	28846	43	.0014906746
control	12	107	85	Small	.960960960960961	1.215768675907922	1.139264936743928	1.3310103	3	baseline		1	1	1	tested	16	1	1	.63333333	0	0	1	1	0	0	28846	43	.0014906746
control	12	58		Small	.960960960960961	.9923963046040375		.95365411	0	endline		0	0	0	not tested/unknown		0	0				0	1	0	0	28846	43	.0014906746
control	12	58		Small	.960960960960961	.9923963046040375		.95365411	0	endline		0	0	0	not tested/unknown		0	0				1	0	0	0	28846	43	.0014906746
control	12	107	85	Small	.960960960960961	1.215768675907922	1.139264936743928	1.3310103	4	baseline		1	1	1	not tested/unknown		1	0				1	1	0	0	28846	43	.0014906746
control	12	58		Small	.960960960960961	.9923963046040375		.95365411	0	endline		0	0	0	not tested/unknown		0	0				1	0	0	0	28846	43	.0014906746
control	12	107	85	Small	.960960960960961	1.215768675907922	1.139264936743928	1.3310103	0	baseline		0	1	0	tested	36	1	1	.62222224	0	0	1	1	0	0	28846	43	.0014906746
control	12	58		Small	.960960960960961	.9923963046040375		.95365411	0	endline		0	0	0	not tested/unknown		0	0				1	1	0	0	28846	43	.0014906746
control	12	107	85	Small	.960960960960961	1.215768675907922	1.139264936743928	1.3310103	0	baseline		0	0	0	not tested/unknown		0	0				0	1	0	0	28846	43	.0014906746
control	12	58		Small	.960960960960961	.9923963046040375		.95365411	0	endline		0	1	0	not tested/unknown	18	1	1	.75555557	0	0	0	1	0	0	28846	43	.0014906746
control	12	58		Small	.960960960960961	.9923963046040375		.95365411	2	endline		1	1	1	tested	29	1	0	0	0	0	1	1	0	0	28846	43	.0014906746
control	12	58		Small	.960960960960961	.9923963046040375		.95365411	0	endline		0	0	0	not tested/unknown		0	0				1	0	0	0	28846	43	.0014906746
control	12	58		Small	.960960960960961	.9923963046040375		.95365411	0	endline		0	1	0	not tested/unknown			0	.32222223	0	0	1	1	0	0	28846	43	.0014906746
control	12	107	85	Small	.960960960960961	1.215768675907922	1.139264936743928	1.3310103	0	baseline		0	1	0	not tested/unknown			0	.16666667	0	0	1	1	0	0	28846	43	.0014906746
control	12	58		Small	.960960960960961	.9923963046040375		.95365411	0	endline		0	1	1	not tested/unknown		0	0				1	1	0	0	28846	43	.0014906746
control	12	58		Small	.960960960960961	.9923963046040375		.95365411	0	endline		0	0	0	not tested/unknown		0	0				1	0	0	0	28846	43	.0014906746
control	12	107	85	Small	.960960960960961	1.215768675907922	1.139264936743928	1.3310103	0	baseline		0	0	0	not tested/unknown	31	1	0				0	1	0	0	28846	43	.0014906746
control	12	58		Small	.960960960960961	.9923963046040375		.95365411	0	endline		0	0	0	not tested/unknown		0	0				1	0	0	0	28846	43	.0014906746
control	12	58		Small	.960960960960961	.9923963046040375		.95365411	1	endline		1	0	0	not tested/unknown		0	0				1	1	0	0	28846	43	.0014906746
control	12	58		Small	.960960960960961	.9923963046040375		.95365411	0	endline		0	0	0	not tested/unknown		0	0				1	0	0	0	28846	43	.0014906746
control	12	107	85	Small	.960960960960961	1.215768675907922	1.139264936743928	1.3310103	0	baseline		0	0	1	not tested/unknown		0	0				1	0	0	0	28846	43	.0014906746
control	12	58		Small	.960960960960961	.9923963046040375		.95365411	0	endline		0	0	0	not tested/unknown		0	0				1	1	0	0	28846	43	.0014906746
control	12	58		Small	.960960960960961	.9923963046040375		.95365411	2	endline		1	1	1	not tested/unknown			1	.64444447	0	0	1	1	0	0	28846	43	.0014906746
control	12	107	85	Small	.960960960960961	1.215768675907922	1.139264936743928	1.3310103	0	baseline		0	0	0	not tested/unknown	16	1	1	.30000001	0	0	1	1	0	0	28846	43	.0014906746
control	12	107	85	Small	.960960960960961	1.215768675907922	1.139264936743928	1.3310103	0	baseline		0	0	0	not tested/unknown		0	0				1	0	0	0	28846	43	.0014906746
control	12	107	85	Small	.960960960960961	1.215768675907922	1.139264936743928	1.3310103	0	baseline		0	0	0	not tested/unknown		0	0				1	0	0	0	28846	43	.0014906746
control	12	58		Small	.960960960960961	.9923963046040375		.95365411	0	endline		0	0	0	not tested/unknown		0	0				1	0	0	0	28846	43	.0014906746
control	12	107	85	Small	.960960960960961	1.215768675907922	1.139264936743928	1.3310103	0	baseline		0	0	0	not tested/unknown	37	1	0				1	0	0	0	28846	43	.0014906746
control	12	58		Small	.960960960960961	.9923963046040375		.95365411	0	endline		0	0	0	not tested/unknown		0	0				1	0	0	0	28846	43	.0014906746
control	12	58		Small	.960960960960961	.9923963046040375		.95365411	0	endline		0	0	0	not tested/unknown		0	0				1	0	0	0	28846	43	.0014906746
control	12	58		Small	.960960960960961	.9923963046040375		.95365411	1	endline		1	0	0	tested	27	1	1	.77777779	0	0	1	1	0	0	28846	43	.0014906746
control	12	107	85	Small	.960960960960961	1.215768675907922	1.139264936743928	1.3310103	4	baseline		1	1	0	not tested/unknown	3	1	0				1	1	0	0	28846	43	.0014906746
control	12	107	85	Small	.960960960960961	1.215768675907922	1.139264936743928	1.3310103	4	baseline		1	0	0	not tested/unknown	24	1	0				1	1	0	0	28846	43	.0014906746
control	12	107	85	Small	.960960960960961	1.215768675907922	1.139264936743928	1.3310103	0	baseline		0	0	0	not tested/unknown	31	0	0				1	1	0	0	28846	43	.0014906746
control	12	107	85	Small	.960960960960961	1.215768675907922	1.139264936743928	1.3310103	0	baseline		0	0	0	not tested/unknown		0	0				1	0	0	0	28846	43	.0014906746
control	12	58		Small	.960960960960961	.9923963046040375		.95365411	0	endline		0	0	0	not tested/unknown		0	0				1	0	0	0	28846	43	.0014906746
control	12	107	85	Small	.960960960960961	1.215768675907922	1.139264936743928	1.3310103	0	baseline		0	0	0	not tested/unknown		0	0				1	0	0	0	28846	43	.0014906746
control	12	58		Small	.960960960960961	.9923963046040375		.95365411	1	endline		1	1	0	not tested/unknown	15	1	1	.37777779	0	0	1	1	0	0	28846	43	.0014906746
control	12	107	85	Small	.960960960960961	1.215768675907922	1.139264936743928	1.3310103	0	baseline		0	0	0	not tested/unknown		0	0				1	0	0	0	28846	43	.0014906746
control	12	107	85	Small	.960960960960961	1.215768675907922	1.139264936743928	1.3310103	1	baseline		1	0	0	not tested/unknown	20	1	0				1	1	0	0	28846	43	.0014906746
control	12	107	85	Small	.960960960960961	1.215768675907922	1.139264936743928	1.3310103	0	baseline		0	0	0	not tested/unknown		0	0				1	0	0	0	28846	43	.0014906746
control	12	107	85	Small	.960960960960961	1.215768675907922	1.139264936743928	1.3310103	0	baseline		0	1	1	not tested/unknown		0	0				1	0	0	0	28846	43	.0014906746
control	12	107	85	Small	.960960960960961	1.215768675907922	1.139264936743928	1.3310103	0	baseline		0	1	0	tested	11	1	0				0	1	0	0	28846	43	.0014906746
control	12	107	85	Small	.960960960960961	1.215768675907922	1.139264936743928	1.3310103	4	baseline		1	0	0	tested	24	1	1	.56666666	0	0	1	1	0	0	28846	43	.0014906746
control	12	107	85	Small	.960960960960961	1.215768675907922	1.139264936743928	1.3310103	3	baseline		1	1	1	tested			1	.76666665	0	0	1	1	0	0	28846	43	.0014906746
control	12	107	85	Small	.960960960960961	1.215768675907922	1.139264936743928	1.3310103	0	baseline		0	0	0	not tested/unknown		0	0				1	0	0	0	28846	43	.0014906746
control	12	107	85	Small	.960960960960961	1.215768675907922	1.139264936743928	1.3310103	0	baseline		0	1	0	tested	41	1	1	.37777779	0	0	0	1	0	0	28846	43	.0014906746
control	12	58		Small	.960960960960961	.9923963046040375		.95365411	0	endline		0	0	0	not tested/unknown			0	.66666669	0	0	0	1	0	0	28846	43	.0014906746
control	12	58		Small	.960960960960961	.9923963046040375		.95365411	0	endline		0	0	0	not tested/unknown		0	0				1	0	0	0	28846	43	.0014906746
control	12	107	85	Small	.960960960960961	1.215768675907922	1.139264936743928	1.3310103	0	baseline		0	1	0	not tested/unknown	20	1	1	.33333334	0	0	1	1	0	0	28846	43	.0014906746
control	12	107	85	Small	.960960960960961	1.215768675907922	1.139264936743928	1.3310103	0	baseline		0	0	0	not tested/unknown	28	0	0				0	1	0	0	28846	43	.0014906746
control	12	107	85	Small	.960960960960961	1.215768675907922	1.139264936743928	1.3310103	0	baseline		0	0	0	not tested/unknown		0	0				1	0	0	0	28846	43	.0014906746
control	12	107	85	Small	.960960960960961	1.215768675907922	1.139264936743928	1.3310103	0	baseline		0	1	1	not tested/unknown		0	0				1	0	0	0	28846	43	.0014906746
control	12	58		Small	.960960960960961	.9923963046040375		.95365411	0	endline		0	0	0	not tested/unknown		0	0				1	0	0	0	28846	43	.0014906746
control	12	107	85	Small	.960960960960961	1.215768675907922	1.139264936743928	1.3310103	0	baseline		0	1	0	not tested/unknown	25	1	1	.54444444	0	0	1	1	0	0	28846	43	.0014906746
control	12	58		Small	.960960960960961	.9923963046040375		.95365411	0	endline		0	0	0	tested			1	.75555557	0	0	0	1	0	0	28846	43	.0014906746
control	12	107	85	Small	.960960960960961	1.215768675907922	1.139264936743928	1.3310103	0	baseline		0	1	0	not tested/unknown			1				1	1	0	0	28846	43	.0014906746
control	12	107	85	Small	.960960960960961	1.215768675907922	1.139264936743928	1.3310103	4	baseline		1	1	1	not tested/unknown		0	0				1	0	0	0	28846	43	.0014906746
control	12	58		Small	.960960960960961	.9923963046040375		.95365411	0	endline		0	0	0	not tested/unknown	19	1	0	.77777779	0	0	0	1	0	0	28846	43	.0014906746
control	12	58		Small	.960960960960961	.9923963046040375		.95365411	0	endline		0	0	0	not tested/unknown		0	0				1	0	0	0	28846	43	.0014906746
control	12	107	85	Small	.960960960960961	1.215768675907922	1.139264936743928	1.3310103	0	baseline		0	1	1	not tested/unknown		0	0				1	0	0	0	28846	43	.0014906746
control	12	58		Small	.960960960960961	.9923963046040375		.95365411	1	endline		1	0	0	not tested/unknown		0	0				1	1	0	0	28846	43	.0014906746
control	12	107	85	Small	.960960960960961	1.215768675907922	1.139264936743928	1.3310103	0	baseline		0	1	1	tested			0				1	1	0	0	28846	43	.0014906746
control	12	107	85	Small	.960960960960961	1.215768675907922	1.139264936743928	1.3310103	0	baseline		0	0	0	not tested/unknown	47	0	0				0	1	0	0	28846	43	.0014906746
control	12	107	85	Small	.960960960960961	1.215768675907922	1.139264936743928	1.3310103	4	baseline		1	1	1	tested			1	.81111109	0	1	1	1	0	0	28846	43	.0014906746
control	12	58		Small	.960960960960961	.9923963046040375		.95365411	2	endline		1	1	1	tested	22	1	1	.46666667	0	0	1	1	0	0	28846	43	.0014906746
control	12	58		Small	.960960960960961	.9923963046040375		.95365411	0	endline		0	1	1	not tested/unknown		0	0				1	0	0	0	28846	43	.0014906746
control	12	107	85	Small	.960960960960961	1.215768675907922	1.139264936743928	1.3310103	0	baseline		0	0	0	not tested/unknown		0	0				0	1	0	0	28846	43	.0014906746
control	12	107	85	Small	.960960960960961	1.215768675907922	1.139264936743928	1.3310103	0	baseline		0	0	0	not tested/unknown		0	0				1	0	0	0	28846	43	.0014906746
control	12	107	85	Small	.960960960960961	1.215768675907922	1.139264936743928	1.3310103	4	baseline		1	0	0	not tested/unknown		1	0				1	1	0	0	28846	43	.0014906746
control	12	107	85	Small	.960960960960961	1.215768675907922	1.139264936743928	1.3310103	0	baseline		0	0	0	not tested/unknown		0	0				0	0	0	0	28846	43	.0014906746
control	12	107	85	Small	.960960960960961	1.215768675907922	1.139264936743928	1.3310103	4	baseline		1	1	1	not tested/unknown	27	1	0				1	1	0	0	28846	43	.0014906746
control	12	107	85	Small	.960960960960961	1.215768675907922	1.139264936743928	1.3310103	0	baseline		0	0	0	not tested/unknown		0	0				1	0	0	0	28846	43	.0014906746
control	12	107	85	Small	.960960960960961	1.215768675907922	1.139264936743928	1.3310103	3	baseline		1	0	0	not tested/unknown		0	0				1	0	0	0	28846	43	.0014906746
control	12	107	85	Small	.960960960960961	1.215768675907922	1.139264936743928	1.3310103	0	baseline		0	0	0	not tested/unknown	17	1	0				1	1	0	0	28846	43	.0014906746
control	12	107	85	Small	.960960960960961	1.215768675907922	1.139264936743928	1.3310103	0	baseline		0	1	1	not tested/unknown			1	.8888889	0	1	1	1	0	0	28846	43	.0014906746
control	12	58		Small	.960960960960961	.9923963046040375		.95365411	0	endline		0	0	0	not tested/unknown		0	0				1	0	0	0	28846	43	.0014906746
control	12	107	85	Small	.960960960960961	1.215768675907922	1.139264936743928	1.3310103	0	baseline		0	0	0	not tested/unknown	13	1	0				0	1	0	0	28846	43	.0014906746
control	12	107	85	Small	.960960960960961	1.215768675907922	1.139264936743928	1.3310103	0	baseline		0	0	0	not tested/unknown		0	0				1	0	0	0	28846	43	.0014906746
control	12	58		Small	.960960960960961	.9923963046040375		.95365411	0	endline		0	0	0	not tested/unknown		0	0				0	1	0	0	28846	43	.0014906746
control	12	107	85	Small	.960960960960961	1.215768675907922	1.139264936743928	1.3310103	0	baseline		0	1	0	tested	40	0	0				0	1	0	0	28846	43	.0014906746
control	12	107	85	Small	.960960960960961	1.215768675907922	1.139264936743928	1.3310103	1	baseline		1	1	1	tested	26	1	1	.37777779	0	0	1	1	0	0	28846	43	.0014906746
control	12	58		Small	.960960960960961	.9923963046040375		.95365411	0	endline		0	0	0	not tested/unknown		0	0				1	0	0	0	28846	43	.0014906746
control	12	107	85	Small	.960960960960961	1.215768675907922	1.139264936743928	1.3310103	1	baseline		1	1	0	tested			1				1	1	0	0	28846	43	.0014906746
control	12	58		Small	.960960960960961	.9923963046040375		.95365411	0	endline		0	0	0	not tested/unknown		0	0				0	1	0	0	28846	43	.0014906746
control	12	58		Small	.960960960960961	.9923963046040375		.95365411	0	endline		0	0	0	not tested/unknown		0	0				1	0	0	0	28846	43	.0014906746
control	13	32	30	Small	.960960960960961	.6107382550335571	.9653584510727368	.56656462	0	baseline		0	1	0	not tested/unknown	50	1	1				1	1	0	0	10730	5	.00046598323
control	13	32	30	Small	.960960960960961	.6107382550335571	.9653584510727368	.56656462	1	baseline		1	0	0	tested	31	1	1	.76666665	0	0	1	1	0	0	10730	5	.00046598323
control	13	32	30	Small	.960960960960961	.6107382550335571	.9653584510727368	.56656462	0	baseline		0	1	0	tested	23	1	1	.63333333	0	0	1	1	0	0	10730	5	.00046598323
control	13	32	30	Small	.960960960960961	.6107382550335571	.9653584510727368	.56656462	0	baseline		0	0	0	not tested/unknown	27	1	1	.31111112	0	0	0	1	0	0	10730	5	.00046598323
control	13	8		Small	.960960960960961	.7475192943770672		.71833688	0	endline		0	1	1	not tested/unknown		0	0				1	0	0	0	10730	5	.00046598323
control	13	32	30	Small	.960960960960961	.6107382550335571	.9653584510727368	.56656462	0	baseline		0	0	0	tested	3	1	1	.64444447	0	0	0	1	0	0	10730	5	.00046598323
control	13	32	30	Small	.960960960960961	.6107382550335571	.9653584510727368	.56656462	0	baseline		0	1	0	tested	44	1	1	.46666667	0	0	1	1	0	0	10730	5	.00046598323
control	13	32	30	Small	.960960960960961	.6107382550335571	.9653584510727368	.56656462	1	baseline		1	1	0	tested	30	1	1	1	1	1	1	1	0	0	10730	5	.00046598323
control	13	32	30	Small	.960960960960961	.6107382550335571	.9653584510727368	.56656462	0	baseline		0	0	0	not tested/unknown			1	.34444445	0	0	0	1	0	0	10730	5	.00046598323
control	13	32	30	Small	.960960960960961	.6107382550335571	.9653584510727368	.56656462	2	baseline		1	1	0	tested	36	1	1	.66666669	0	0	1	1	0	0	10730	5	.00046598323
control	13	32	30	Small	.960960960960961	.6107382550335571	.9653584510727368	.56656462	1	baseline		1	1	1	tested	21	1	1	.6111111	0	0	1	1	0	0	10730	5	.00046598323
control	13	8		Small	.960960960960961	.7475192943770672		.71833688	0	endline		0	1	1	not tested/unknown		0	0				1	0	0	0	10730	5	.00046598323
control	13	8		Small	.960960960960961	.7475192943770672		.71833688	2	endline		1	0	0	not tested/unknown		0	0				1	0	0	0	10730	5	.00046598323
control	13	32	30	Small	.960960960960961	.6107382550335571	.9653584510727368	.56656462	0	baseline		0	0	0	tested	28	1	1	.15555556	0	0	0	1	0	0	10730	5	.00046598323
control	13	32	30	Small	.960960960960961	.6107382550335571	.9653584510727368	.56656462	1	baseline		1	1	1	not tested/unknown	27	1	1	1	1	1	1	1	0	0	10730	5	.00046598323
control	13	32	30	Small	.960960960960961	.6107382550335571	.9653584510727368	.56656462	0	baseline		0	0	0	not tested/unknown	34	1	1				1	1	0	0	10730	5	.00046598323
control	13	32	30	Small	.960960960960961	.6107382550335571	.9653584510727368	.56656462	1	baseline		1	1	1	not tested/unknown			0				1	1	0	0	10730	5	.00046598323
control	13	32	30	Small	.960960960960961	.6107382550335571	.9653584510727368	.56656462	1	baseline		1	1	1	tested	29	1	0				1	1	0	0	10730	5	.00046598323
control	13	32	30	Small	.960960960960961	.6107382550335571	.9653584510727368	.56656462	0	baseline		0	0	0	not tested/unknown		0	1				1	1	0	0	10730	5	.00046598323
control	13	8		Small	.960960960960961	.7475192943770672		.71833688	0	endline		0	0	0	not tested/unknown		0	0				1	0	0	0	10730	5	.00046598323
control	13	32	30	Small	.960960960960961	.6107382550335571	.9653584510727368	.56656462	0	baseline		0	0	0	not tested/unknown		0	0				1	0	0	0	10730	5	.00046598323
control	13	32	30	Small	.960960960960961	.6107382550335571	.9653584510727368	.56656462	0	baseline		0	0	0	not tested/unknown		0	0				1	0	0	0	10730	5	.00046598323
control	13	32	30	Small	.960960960960961	.6107382550335571	.9653584510727368	.56656462	0	baseline		0	0	0	not tested/unknown	33	1	1				1	1	0	0	10730	5	.00046598323
control	13	8		Small	.960960960960961	.7475192943770672		.71833688	0	endline		0	1	1	not tested/unknown		0	0				1	0	0	0	10730	5	.00046598323
control	13	32	30	Small	.960960960960961	.6107382550335571	.9653584510727368	.56656462	1	baseline		1	1	1	tested			1	.62222224	0	0	1	1	0	0	10730	5	.00046598323
control	13	32	30	Small	.960960960960961	.6107382550335571	.9653584510727368	.56656462	2	baseline		1	1	0	tested	24	1	1	.66666669	0	0	1	1	0	0	10730	5	.00046598323
control	13	32	30	Small	.960960960960961	.6107382550335571	.9653584510727368	.56656462	2	baseline		1	1	1	tested	16	1	1	1	1	1	1	1	0	0	10730	5	.00046598323
control	13	32	30	Small	.960960960960961	.6107382550335571	.9653584510727368	.56656462	1	baseline		1	0	1	not tested/unknown		0	0				1	0	0	0	10730	5	.00046598323
control	13	8		Small	.960960960960961	.7475192943770672		.71833688	2	endline		1	1	1	tested	2	1	1	1	1	1	1	1	0	0	10730	5	.00046598323
control	13	32	30	Small	.960960960960961	.6107382550335571	.9653584510727368	.56656462	1	baseline		1	1	0	tested	41	1	1	1	1	1	1	1	0	0	10730	5	.00046598323
control	13	32	30	Small	.960960960960961	.6107382550335571	.9653584510727368	.56656462	1	baseline		1	1	0	tested			1	.14444445	0	0	1	1	0	0	10730	5	.00046598323
control	13	32	30	Small	.960960960960961	.6107382550335571	.9653584510727368	.56656462	1	baseline		1	0	0	not tested/unknown		0	0				1	0	0	0	10730	5	.00046598323
control	13	32	30	Small	.960960960960961	.6107382550335571	.9653584510727368	.56656462	0	baseline		0	0	0	not tested/unknown		0	0				1	0	0	0	10730	5	.00046598323
control	13	32	30	Small	.960960960960961	.6107382550335571	.9653584510727368	.56656462	0	baseline		0	1	0	tested	52	1	1	.088888891	0	0	0	1	0	0	10730	5	.00046598323
control	13	32	30	Small	.960960960960961	.6107382550335571	.9653584510727368	.56656462	1	baseline		1	1	0	tested	29	1	1	.77777779	0	0	1	1	0	0	10730	5	.00046598323
control	13	8		Small	.960960960960961	.7475192943770672		.71833688	0	endline		0	0	0	tested			1	.98888886	1	1	1	1	0	0	10730	5	.00046598323
control	13	32	30	Small	.960960960960961	.6107382550335571	.9653584510727368	.56656462	1	baseline		1	1	1	not tested/unknown	29	1	1	.97777778	1	1	1	1	0	0	10730	5	.00046598323
control	13	8		Small	.960960960960961	.7475192943770672		.71833688	0	endline		0	0	0	tested	51	1	1	.18888889	0	0	0	1	0	0	10730	5	.00046598323
control	14	7		Small	.960960960960961	.7475192943770672		.71833688	0	endline		0	0	0	not tested/unknown	4	0	1	.13333334	0	0	0	1	0	0	14375	6	.0004173913
control	14	7		Small	.960960960960961	.7475192943770672		.71833688	1	endline		1	0	0	not tested/unknown		0	0				1	0	0	0	14375	6	.0004173913
control	14	19	19	Small	.960960960960961	.6107382550335571	.9050235478806907	.53115433	1	baseline		1	0	0	not tested/unknown	30	1	1	.73333335	0	0	1	1	0	0	14375	6	.0004173913
control	14	19	19	Small	.960960960960961	.6107382550335571	.9050235478806907	.53115433	0	baseline		0	0	0	not tested/unknown		0	0				1	0	0	0	14375	6	.0004173913
control	14	19	19	Small	.960960960960961	.6107382550335571	.9050235478806907	.53115433	1	baseline		1	0	0	not tested/unknown		0	0				1	0	0	0	14375	6	.0004173913
control	14	19	19	Small	.960960960960961	.6107382550335571	.9050235478806907	.53115433	0	baseline		0	0	0	not tested/unknown		0	0				1	0	0	0	14375	6	.0004173913
control	14	19	19	Small	.960960960960961	.6107382550335571	.9050235478806907	.53115433	2	baseline		1	0	0	not tested/unknown		0	0				1	0	0	0	14375	6	.0004173913
control	14	19	19	Small	.960960960960961	.6107382550335571	.9050235478806907	.53115433	0	baseline		0	0	0	not tested/unknown		0	0				1	0	0	0	14375	6	.0004173913
control	14	19	19	Small	.960960960960961	.6107382550335571	.9050235478806907	.53115433	1	baseline		1	0	0	not tested/unknown			1				1	1	0	0	14375	6	.0004173913
control	14	19	19	Small	.960960960960961	.6107382550335571	.9050235478806907	.53115433	1	baseline		1	0	0	not tested/unknown			1	.91111112	0	1	1	1	0	0	14375	6	.0004173913
control	14	7		Small	.960960960960961	.7475192943770672		.71833688	0	endline		0	0	0	not tested/unknown		0	0				1	0	0	0	14375	6	.0004173913
control	14	19	19	Small	.960960960960961	.6107382550335571	.9050235478806907	.53115433	1	baseline		1	0	0	not tested/unknown		0	0				1	0	0	0	14375	6	.0004173913
control	14	7		Small	.960960960960961	.7475192943770672		.71833688	1	endline		1	1	1	not tested/unknown			1	1	1	1	1	1	0	0	14375	6	.0004173913
control	14	19	19	Small	.960960960960961	.6107382550335571	.9050235478806907	.53115433	0	baseline		0	0	0	not tested/unknown		0	0				1	0	0	0	14375	6	.0004173913
control	14	19	19	Small	.960960960960961	.6107382550335571	.9050235478806907	.53115433	0	baseline		0	0	0	not tested/unknown	40	1	0	.63333333	0	0	1	1	0	0	14375	6	.0004173913
control	14	7		Small	.960960960960961	.7475192943770672		.71833688	2	endline		1	1	1	not tested/unknown	32	1	1	.98888886	1	1	1	1	0	0	14375	6	.0004173913
control	14	7		Small	.960960960960961	.7475192943770672		.71833688	0	endline		0	0	0	not tested/unknown		0	0				0	1	0	0	14375	6	.0004173913
control	14	19	19	Small	.960960960960961	.6107382550335571	.9050235478806907	.53115433	0	baseline		0	1	1	not tested/unknown	24	1	1	.48888889	0	0	1	1	0	0	14375	6	.0004173913
control	14	19	19	Small	.960960960960961	.6107382550335571	.9050235478806907	.53115433	1	baseline		1	0	0	not tested/unknown		0	0				1	1	0	0	14375	6	.0004173913
control	14	19	19	Small	.960960960960961	.6107382550335571	.9050235478806907	.53115433	0	baseline		0	0	0	not tested/unknown			1	.83333331	0	1	1	1	0	0	14375	6	.0004173913
control	14	19	19	Small	.960960960960961	.6107382550335571	.9050235478806907	.53115433	0	baseline		0	0	0	not tested/unknown	42	1	0				0	1	0	0	14375	6	.0004173913
control	14	19	19	Small	.960960960960961	.6107382550335571	.9050235478806907	.53115433	1	baseline		1	0	0	not tested/unknown	23	1	1	.95555556	1	1	1	1	0	0	14375	6	.0004173913
control	14	19	19	Small	.960960960960961	.6107382550335571	.9050235478806907	.53115433	0	baseline		0	0	0	not tested/unknown		0	0				1	0	0	0	14375	6	.0004173913
control	14	19	19	Small	.960960960960961	.6107382550335571	.9050235478806907	.53115433	0	baseline		0	0	0	not tested/unknown			1	.1	0	0	1	1	0	0	14375	6	.0004173913
control	14	7		Small	.960960960960961	.7475192943770672		.71833688	0	endline		0	1	0	not tested/unknown		1	1	.55555558	0	0	0	1	0	0	14375	6	.0004173913
control	14	19	19	Small	.960960960960961	.6107382550335571	.9050235478806907	.53115433	1	baseline		1	0	0	not tested/unknown	19	1	1	.66666669	0	0	1	1	0	0	14375	6	.0004173913
control	15	20	16	Small	.960960960960961	.6107382550335571	1.131279434850863	.66394293	1	baseline		1	0	0	not tested/unknown	43	1	0	.33333334	0	0	1	1	0	0	8837	9	.0010184451
control	15	20	16	Small	.960960960960961	.6107382550335571	1.131279434850863	.66394293	2	baseline		1	0	0	not tested/unknown		0	0				1	0	0	0	8837	9	.0010184451
control	15	20	16	Small	.960960960960961	.6107382550335571	1.131279434850863	.66394293	2	baseline		1	0	0	not tested/unknown	12	0	0				1	1	0	0	8837	9	.0010184451
control	15	20	16	Small	.960960960960961	.6107382550335571	1.131279434850863	.66394293	1	baseline		1	0	0	not tested/unknown		0	0				1	0	0	0	8837	9	.0010184451
control	15	5		Small	.960960960960961	.7475192943770672		.71833688	0	endline		0	1	0	tested			1	0	0	0	0	1	0	0	8837	9	.0010184451
control	15	20	16	Small	.960960960960961	.6107382550335571	1.131279434850863	.66394293	3	baseline		1	1	1	tested			1				1	1	0	0	8837	9	.0010184451
control	15	20	16	Small	.960960960960961	.6107382550335571	1.131279434850863	.66394293	1	baseline		1	1	0	tested	32	1	1	1	1	1	1	1	0	0	8837	9	.0010184451
control	15	20	16	Small	.960960960960961	.6107382550335571	1.131279434850863	.66394293	0	baseline		0	0	0	not tested/unknown		0	0				1	0	0	0	8837	9	.0010184451
control	15	20	16	Small	.960960960960961	.6107382550335571	1.131279434850863	.66394293	0	baseline		0	0	0	not tested/unknown		0	0				0	1	0	0	8837	9	.0010184451
control	15	20	16	Small	.960960960960961	.6107382550335571	1.131279434850863	.66394293	4	baseline		1	0	0	not tested/unknown		0	0				1	0	0	0	8837	9	.0010184451
control	15	20	16	Small	.960960960960961	.6107382550335571	1.131279434850863	.66394293	0	baseline		0	0	0	tested	20	1	1				0	1	0	0	8837	9	.0010184451
control	15	20	16	Small	.960960960960961	.6107382550335571	1.131279434850863	.66394293	2	baseline		1	0	1	not tested/unknown	31	1	1	.47777778	0	0	1	1	0	0	8837	9	.0010184451
control	15	20	16	Small	.960960960960961	.6107382550335571	1.131279434850863	.66394293	2	baseline		1	1	1	not tested/unknown	27	1	0	0	0	0	1	1	0	0	8837	9	.0010184451
control	15	20	16	Small	.960960960960961	.6107382550335571	1.131279434850863	.66394293	2	baseline		1	1	0	not tested/unknown	22	1	1				1	1	0	0	8837	9	.0010184451
control	15	20	16	Small	.960960960960961	.6107382550335571	1.131279434850863	.66394293	2	baseline		1	0	0	tested			1	1	1	1	1	1	0	0	8837	9	.0010184451
control	15	5		Small	.960960960960961	.7475192943770672		.71833688	2	endline		1	0	0	not tested/unknown	11	1	1	.77777779	0	0	1	1	0	0	8837	9	.0010184451
control	15	5		Small	.960960960960961	.7475192943770672		.71833688	2	endline		1	1	1	tested			0	.85555553	0	1	1	1	0	0	8837	9	.0010184451
control	15	5		Small	.960960960960961	.7475192943770672		.71833688	1	endline		1	0	0	not tested/unknown	30	1	1	1	1	1	1	1	0	0	8837	9	.0010184451
control	15	20	16	Small	.960960960960961	.6107382550335571	1.131279434850863	.66394293	0	baseline		0	0	0	not tested/unknown			0				1	1	0	0	8837	9	.0010184451
control	15	5		Small	.960960960960961	.7475192943770672		.71833688	2	endline		1	1	1	not tested/unknown		0	0				1	0	0	0	8837	9	.0010184451
control	15	20	16	Small	.960960960960961	.6107382550335571	1.131279434850863	.66394293	0	baseline		0	0	0	tested	36	1	1	.98888886	1	1	0	1	0	0	8837	9	.0010184451
control	16	39	39	Small	.960960960960961	.6107382550335571	.9050235478806907	.53115433	3	baseline		1	1	0	tested	30	1	1	.72222221	0	0	1	1	0	0	10582	16	.0015120015
control	16	39	39	Small	.960960960960961	.6107382550335571	.9050235478806907	.53115433	0	baseline		0	0	0	tested		0	0				0	1	0	0	10582	16	.0015120015
control	16	32		Small	.960960960960961	.7475192943770672		.71833688	0	endline		0	1	0	tested			1	.96666664	1	1	1	1	0	0	10582	16	.0015120015
control	16	39	39	Small	.960960960960961	.6107382550335571	.9050235478806907	.53115433	0	baseline		0	1	0	tested	32	1	1	.95555556	1	1	1	1	0	0	10582	16	.0015120015
control	16	32		Small	.960960960960961	.7475192943770672		.71833688	2	endline		1	0	0	not tested/unknown		0	0				1	1	0	0	10582	16	.0015120015
control	16	32		Small	.960960960960961	.7475192943770672		.71833688	0	endline		0	0	0	not tested/unknown	15	0	0				0	1	0	0	10582	16	.0015120015
control	16	32		Small	.960960960960961	.7475192943770672		.71833688	0	endline		0	0	0	not tested/unknown		0	0				1	0	0	0	10582	16	.0015120015
control	16	32		Small	.960960960960961	.7475192943770672		.71833688	2	endline		1	0	1	tested	34	1	1	.72222221	0	0	1	1	0	0	10582	16	.0015120015
control	16	39	39	Small	.960960960960961	.6107382550335571	.9050235478806907	.53115433	0	baseline		0	0	0	not tested/unknown		0	0				0	1	0	0	10582	16	.0015120015
control	16	32		Small	.960960960960961	.7475192943770672		.71833688	0	endline		0	1	0	not tested/unknown	3	1	1	.56666666	0	0	1	1	0	0	10582	16	.0015120015
control	16	32		Small	.960960960960961	.7475192943770672		.71833688	0	endline		0	0	0	not tested/unknown			0				1	1	0	0	10582	16	.0015120015
control	16	39	39	Small	.960960960960961	.6107382550335571	.9050235478806907	.53115433	0	baseline		0	1	0	tested			1	.93333334	0	1	0	1	0	0	10582	16	.0015120015
control	16	39	39	Small	.960960960960961	.6107382550335571	.9050235478806907	.53115433	2	baseline		1	1	1	tested	24	1	1	1	1	1	1	1	0	0	10582	16	.0015120015
control	16	32		Small	.960960960960961	.7475192943770672		.71833688	0	endline		0	0	0	tested	20	1	0	0	0	0	0	1	0	0	10582	16	.0015120015
control	16	32		Small	.960960960960961	.7475192943770672		.71833688	0	endline		0	1	1	tested			1	.66666669	0	0	1	1	0	0	10582	16	.0015120015
control	16	32		Small	.960960960960961	.7475192943770672		.71833688	0	endline		0	1	0	tested			1	.66666669	0	0	1	1	0	0	10582	16	.0015120015
control	16	32		Small	.960960960960961	.7475192943770672		.71833688	2	endline		1	1	1	tested			1	.41111112	0	0	1	1	0	0	10582	16	.0015120015
control	16	39	39	Small	.960960960960961	.6107382550335571	.9050235478806907	.53115433	2	baseline		1	1	1	tested	36	1	1	.89999998	0	1	1	1	0	0	10582	16	.0015120015
control	16	39	39	Small	.960960960960961	.6107382550335571	.9050235478806907	.53115433	3	baseline		1	0	0	not tested/unknown		0	0				1	0	0	0	10582	16	.0015120015
control	16	32		Small	.960960960960961	.7475192943770672		.71833688	0	endline		0	0	0	tested	13	1	1	.65555555	0	0	1	1	0	0	10582	16	.0015120015
control	16	39	39	Small	.960960960960961	.6107382550335571	.9050235478806907	.53115433	2	baseline		1	1	0	not tested/unknown			1	.33333334	0	0	1	1	0	0	10582	16	.0015120015
control	16	39	39	Small	.960960960960961	.6107382550335571	.9050235478806907	.53115433	0	baseline		0	1	1	not tested/unknown		0	0				1	0	0	0	10582	16	.0015120015
control	16	39	39	Small	.960960960960961	.6107382550335571	.9050235478806907	.53115433	1	baseline		1	1	1	not tested/unknown		0	0				1	1	0	0	10582	16	.0015120015
control	16	32		Small	.960960960960961	.7475192943770672		.71833688	0	endline		0	0	0	tested	41	1	1	1	1	1	0	1	0	0	10582	16	.0015120015
control	16	39	39	Small	.960960960960961	.6107382550335571	.9050235478806907	.53115433	0	baseline		0	0	0	not tested/unknown	24	1	1	.93333334	0	1	0	1	0	0	10582	16	.0015120015
control	16	39	39	Small	.960960960960961	.6107382550335571	.9050235478806907	.53115433	0	baseline		0	1	1	not tested/unknown		0	0				1	0	0	0	10582	16	.0015120015
control	16	32		Small	.960960960960961	.7475192943770672		.71833688	2	endline		1	1	0	tested			1	1	1	1	1	1	0	0	10582	16	.0015120015
control	16	39	39	Small	.960960960960961	.6107382550335571	.9050235478806907	.53115433	0	baseline		0	1	1	not tested/unknown	35	1	1	1	1	1	1	1	0	0	10582	16	.0015120015
control	16	39	39	Small	.960960960960961	.6107382550335571	.9050235478806907	.53115433	0	baseline		0	0	0	not tested/unknown		0	0				1	1	0	0	10582	16	.0015120015
control	16	39	39	Small	.960960960960961	.6107382550335571	.9050235478806907	.53115433	4	baseline		1	1	1	tested	40	1	1				1	1	0	0	10582	16	.0015120015
control	16	32		Small	.960960960960961	.7475192943770672		.71833688	2	endline		1	0	1	not tested/unknown		0	0				1	0	0	0	10582	16	.0015120015
control	16	32		Small	.960960960960961	.7475192943770672		.71833688	0	endline		0	1	0	tested			1	.11111111	0	0	0	1	0	0	10582	16	.0015120015
control	16	32		Small	.960960960960961	.7475192943770672		.71833688	0	endline		0	1	1	not tested/unknown	25	1	0				1	1	0	0	10582	16	.0015120015
control	16	39	39	Small	.960960960960961	.6107382550335571	.9050235478806907	.53115433	0	baseline		0	1	0	not tested/unknown	24	1	1	.66666669	0	0	0	1	0	0	10582	16	.0015120015
control	16	39	39	Small	.960960960960961	.6107382550335571	.9050235478806907	.53115433	0	baseline		0	1	0	tested	28	1	1				0	1	0	0	10582	16	.0015120015
control	16	39	39	Small	.960960960960961	.6107382550335571	.9050235478806907	.53115433	4	baseline		1	1	0	tested			1	.77777779	0	0	1	1	0	0	10582	16	.0015120015
control	16	39	39	Small	.960960960960961	.6107382550335571	.9050235478806907	.53115433	3	baseline		1	1	1	tested			1	.83333331	0	1	1	1	0	0	10582	16	.0015120015
control	16	32		Small	.960960960960961	.7475192943770672		.71833688	0	endline		0	1	1	not tested/unknown		0	0				1	0	0	0	10582	16	.0015120015
control	16	39	39	Small	.960960960960961	.6107382550335571	.9050235478806907	.53115433	5	baseline		1	1	1	not tested/unknown		1	1	.73333335	0	0	1	1	0	0	10582	16	.0015120015
control	16	32		Small	.960960960960961	.7475192943770672		.71833688	0	endline		0	1	0	not tested/unknown			1	.83333331	0	1	0	1	0	0	10582	16	.0015120015
control	16	32		Small	.960960960960961	.7475192943770672		.71833688	2	endline		1	0	1	tested			1	.83333331	0	1	1	1	0	0	10582	16	.0015120015
control	16	32		Small	.960960960960961	.7475192943770672		.71833688	0	endline		0	1	1	not tested/unknown		0	0				1	0	0	0	10582	16	.0015120015
control	16	39	39	Small	.960960960960961	.6107382550335571	.9050235478806907	.53115433	0	baseline		0	0	0	not tested/unknown		0	0				0	1	0	0	10582	16	.0015120015
control	16	32		Small	.960960960960961	.7475192943770672		.71833688	0	endline		0	0	0	not tested/unknown		0	0				1	0	0	0	10582	16	.0015120015
control	16	39	39	Small	.960960960960961	.6107382550335571	.9050235478806907	.53115433	0	baseline		0	0	0	tested	34	0	0				0	1	0	0	10582	16	.0015120015
control	16	39	39	Small	.960960960960961	.6107382550335571	.9050235478806907	.53115433	1	baseline		1	0	0	not tested/unknown		0	0				1	0	0	0	10582	16	.0015120015
control	16	39	39	Small	.960960960960961	.6107382550335571	.9050235478806907	.53115433	3	baseline		1	1	0	tested			1				1	1	0	0	10582	16	.0015120015
control	16	32		Small	.960960960960961	.7475192943770672		.71833688	0	endline		0	0	0	not tested/unknown		0	0				1	0	0	0	10582	16	.0015120015
control	16	39	39	Small	.960960960960961	.6107382550335571	.9050235478806907	.53115433	0	baseline		0	1	0	tested			1	.72222221	0	0	0	1	0	0	10582	16	.0015120015
control	16	32		Small	.960960960960961	.7475192943770672		.71833688	2	endline		1	0	0	not tested/unknown		0	0				1	0	0	0	10582	16	.0015120015
control	16	39	39	Small	.960960960960961	.6107382550335571	.9050235478806907	.53115433	0	baseline		0	1	0	tested	18	1	1	.24444444	0	0	0	1	0	0	10582	16	.0015120015
control	16	39	39	Small	.960960960960961	.6107382550335571	.9050235478806907	.53115433	0	baseline		0	1	0	tested			0				0	1	0	0	10582	16	.0015120015
control	16	39	39	Small	.960960960960961	.6107382550335571	.9050235478806907	.53115433	1	baseline		1	1	1	not tested/unknown			0	.33333334	0	0	1	1	0	0	10582	16	.0015120015
control	16	32		Small	.960960960960961	.7475192943770672		.71833688	0	endline		0	0	0	tested			1	.75555557	0	0	0	1	0	0	10582	16	.0015120015
control	16	39	39	Small	.960960960960961	.6107382550335571	.9050235478806907	.53115433	2	baseline		1	0	0	not tested/unknown		0	0				1	0	0	0	10582	16	.0015120015
control	16	39	39	Small	.960960960960961	.6107382550335571	.9050235478806907	.53115433	0	baseline		0	1	1	not tested/unknown		0	0				1	0	0	0	10582	16	.0015120015
control	16	39	39	Small	.960960960960961	.6107382550335571	.9050235478806907	.53115433	0	baseline		0	1	0	not tested/unknown	37	1	1				0	1	0	0	10582	16	.0015120015
control	16	32		Small	.960960960960961	.7475192943770672		.71833688	2	endline		1	0	0	tested			1	.98888886	1	1	1	1	0	0	10582	16	.0015120015
control	16	32		Small	.960960960960961	.7475192943770672		.71833688	0	endline		0	1	1	not tested/unknown		0	0				1	0	0	0	10582	16	.0015120015
control	16	39	39	Small	.960960960960961	.6107382550335571	.9050235478806907	.53115433	3	baseline		1	1	1	not tested/unknown			1				1	1	0	0	10582	16	.0015120015
control	16	32		Small	.960960960960961	.7475192943770672		.71833688	0	endline		0	0	0	not tested/unknown		0	0				1	0	0	0	10582	16	.0015120015
control	16	39	39	Small	.960960960960961	.6107382550335571	.9050235478806907	.53115433	0	baseline		0	0	0	tested	35	1	1	0	0	0	0	1	0	0	10582	16	.0015120015
control	16	39	39	Small	.960960960960961	.6107382550335571	.9050235478806907	.53115433	0	baseline		0	0	0	not tested/unknown		0	0				1	0	0	0	10582	16	.0015120015
control	16	32		Small	.960960960960961	.7475192943770672		.71833688	0	endline		0	0	0	tested			1	.97777778	1	1	1	1	0	0	10582	16	.0015120015
control	16	32		Small	.960960960960961	.7475192943770672		.71833688	0	endline		0	0	0	tested			1	.97777778	1	1	0	1	0	0	10582	16	.0015120015
control	16	32		Small	.960960960960961	.7475192943770672		.71833688	0	endline		0	0	0	not tested/unknown		0	0				1	0	0	0	10582	16	.0015120015
control	16	39	39	Small	.960960960960961	.6107382550335571	.9050235478806907	.53115433	0	baseline		0	0	0	not tested/unknown		0	0				1	0	0	0	10582	16	.0015120015
control	16	39	39	Small	.960960960960961	.6107382550335571	.9050235478806907	.53115433	0	baseline		0	0	0	tested			1				0	1	0	0	10582	16	.0015120015
control	16	39	39	Small	.960960960960961	.6107382550335571	.9050235478806907	.53115433	0	baseline		0	1	0	tested			1	.71111113	0	0	0	1	0	0	10582	16	.0015120015
control	16	32		Small	.960960960960961	.7475192943770672		.71833688	0	endline		0	1	1	not tested/unknown		0	0				1	0	0	0	10582	16	.0015120015
control	16	39	39	Small	.960960960960961	.6107382550335571	.9050235478806907	.53115433	0	baseline		0	1	0	tested			1	.98888886	1	1	0	1	0	0	10582	16	.0015120015
control	17	16	16	Small	.960960960960961	.6107382550335571	.9050235478806907	.53115433	0	baseline		0	1	0	tested			1	.83333331	0	1	0	1	0	0	5861	4	.00068247737
control	17	16	16	Small	.960960960960961	.6107382550335571	.9050235478806907	.53115433	3	baseline		1	0	1	tested	17	0	1				1	1	0	0	5861	4	.00068247737
control	17	4		Small	.960960960960961	.7475192943770672		.71833688	2	endline		1	0	0	not tested/unknown	7	0	0				1	1	0	0	5861	4	.00068247737
control	17	4		Small	.960960960960961	.7475192943770672		.71833688	2	endline		1	1	1	not tested/unknown	27	1	0	.2888889	0	0	1	1	0	0	5861	4	.00068247737
control	17	4		Small	.960960960960961	.7475192943770672		.71833688	2	endline		1	0	1	not tested/unknown	41	1	0	.32222223	0	0	1	1	0	0	5861	4	.00068247737
control	17	16	16	Small	.960960960960961	.6107382550335571	.9050235478806907	.53115433	1	baseline		1	0	0	not tested/unknown		1	1	.67777777	0	0	1	0	0	0	5861	4	.00068247737
control	17	4		Small	.960960960960961	.7475192943770672		.71833688	2	endline		1	1	0	tested			0	.1	0	0	1	1	0	0	5861	4	.00068247737
control	17	16	16	Small	.960960960960961	.6107382550335571	.9050235478806907	.53115433	1	baseline		1	0	0	not tested/unknown		0	0				1	0	0	0	5861	4	.00068247737
control	17	16	16	Small	.960960960960961	.6107382550335571	.9050235478806907	.53115433	0	baseline		0	1	0	tested			1	.32222223	0	0	0	1	0	0	5861	4	.00068247737
control	17	16	16	Small	.960960960960961	.6107382550335571	.9050235478806907	.53115433	0	baseline		0	0	0	not tested/unknown	18	1	1	.74444443	0	0	0	1	0	0	5861	4	.00068247737
control	17	16	16	Small	.960960960960961	.6107382550335571	.9050235478806907	.53115433	0	baseline		0	0	0	not tested/unknown	42	1	1	.91111112	0	1	1	1	0	0	5861	4	.00068247737
control	17	16	16	Small	.960960960960961	.6107382550335571	.9050235478806907	.53115433	1	baseline		1	1	0	not tested/unknown			1	1	1	1	1	1	0	0	5861	4	.00068247737
control	17	16	16	Small	.960960960960961	.6107382550335571	.9050235478806907	.53115433	4	baseline		1	0	0	tested			1				1	1	0	0	5861	4	.00068247737
control	17	16	16	Small	.960960960960961	.6107382550335571	.9050235478806907	.53115433	0	baseline		0	0	0	not tested/unknown		0	0				1	0	0	0	5861	4	.00068247737
control	17	16	16	Small	.960960960960961	.6107382550335571	.9050235478806907	.53115433	0	baseline		0	1	0	not tested/unknown	35	1	1	.91111112	0	1	1	1	0	0	5861	4	.00068247737
control	17	16	16	Small	.960960960960961	.6107382550335571	.9050235478806907	.53115433	3	baseline		1	0	0	not tested/unknown		0	0				1	0	0	0	5861	4	.00068247737
control	17	16	16	Small	.960960960960961	.6107382550335571	.9050235478806907	.53115433	3	baseline		1	1	0	tested	24	1	1				1	1	0	0	5861	4	.00068247737
control	17	16	16	Small	.960960960960961	.6107382550335571	.9050235478806907	.53115433	3	baseline		1	1	1	not tested/unknown	41	1	0	.66666669	0	0	1	1	0	0	5861	4	.00068247737
control	17	16	16	Small	.960960960960961	.6107382550335571	.9050235478806907	.53115433	0	baseline		0	1	0	not tested/unknown	28	1	0	.36666667	0	0	1	1	0	0	5861	4	.00068247737
control	17	16	16	Small	.960960960960961	.6107382550335571	.9050235478806907	.53115433	0	baseline		0	1	0	tested			1	.95555556	1	1	1	1	0	0	5861	4	.00068247737
treatment	18	5		Small	.960960960960961	.7475192943770672		.71833688	0	endline	1	0	1	0	tested	34	1	1	.78888887	0	0	1	1	1	1	7118	2	.00028097781
treatment	18	5		Small	.960960960960961	.7475192943770672		.71833688	1	endline	1	1	1	0	tested	33	1	1	1	1	1	1	1	1	1	7118	2	.00028097781
treatment	18	14	14	Small	.960960960960961	.6107382550335571	.9050235478806907	.53115433	1	baseline	1	1	0	0	tested	34	1	1				1	1	0	0	7118	2	.00028097781
treatment	18	14	14	Small	.960960960960961	.6107382550335571	.9050235478806907	.53115433	0	baseline	1	0	1	1	tested	42	1	0				0	1	0	0	7118	2	.00028097781
treatment	18	14	14	Small	.960960960960961	.6107382550335571	.9050235478806907	.53115433	1	baseline	1	1	0	0	not tested/unknown	24	1	0				1	1	0	0	7118	2	.00028097781
treatment	18	14	14	Small	.960960960960961	.6107382550335571	.9050235478806907	.53115433	2	baseline	1	1	0	0	not tested/unknown		0	0				1	1	0	0	7118	2	.00028097781
treatment	18	14	14	Small	.960960960960961	.6107382550335571	.9050235478806907	.53115433	1	baseline	1	1	0	0	not tested/unknown		0	0				1	0	0	0	7118	2	.00028097781
treatment	18	14	14	Small	.960960960960961	.6107382550335571	.9050235478806907	.53115433	2	baseline	1	1	1	1	tested	30	1	1				1	1	0	0	7118	2	.00028097781
treatment	18	14	14	Small	.960960960960961	.6107382550335571	.9050235478806907	.53115433	0	baseline	1	0	1	0	tested	11	0	0				1	1	0	0	7118	2	.00028097781
treatment	18	5		Small	.960960960960961	.7475192943770672		.71833688	2	endline	1	1	1	1	not tested/unknown		0	0				1	0	1	1	7118	2	.00028097781
treatment	18	14	14	Small	.960960960960961	.6107382550335571	.9050235478806907	.53115433	0	baseline	1	0	0	0	not tested/unknown		0	0				0	1	0	0	7118	2	.00028097781
treatment	18	5		Small	.960960960960961	.7475192943770672		.71833688	1	endline	1	1	1	1	tested	47	1	1	.47777778	0	0	1	1	1	1	7118	2	.00028097781
treatment	18	14	14	Small	.960960960960961	.6107382550335571	.9050235478806907	.53115433	0	baseline	1	0	0	0	tested	51	1	1				0	1	0	0	7118	2	.00028097781
treatment	18	5		Small	.960960960960961	.7475192943770672		.71833688	2	endline	1	1	1	0	not tested/unknown			0	.06666667	0	0	1	1	1	1	7118	2	.00028097781
treatment	18	14	14	Small	.960960960960961	.6107382550335571	.9050235478806907	.53115433	0	baseline	1	0	1	0	tested	25	1	1	.30000001	0	0	0	1	0	0	7118	2	.00028097781
treatment	18	14	14	Small	.960960960960961	.6107382550335571	.9050235478806907	.53115433	0	baseline	1	0	0	0	not tested/unknown		0	0				1	0	0	0	7118	2	.00028097781
treatment	18	14	14	Small	.960960960960961	.6107382550335571	.9050235478806907	.53115433	0	baseline	1	0	0	0	not tested/unknown	29	1	1				1	1	0	0	7118	2	.00028097781
treatment	18	14	14	Small	.960960960960961	.6107382550335571	.9050235478806907	.53115433	0	baseline	1	0	0	0	tested	26	1	1				0	1	0	0	7118	2	.00028097781
treatment	18	14	14	Small	.960960960960961	.6107382550335571	.9050235478806907	.53115433	1	baseline	1	1	0	0	not tested/unknown	28	1	0				1	1	0	0	7118	2	.00028097781
treatment	19	50	48	Small	.960960960960961	.6107382550335571	.9427328623757195	.55328578	0	baseline	2	0	0	0	not tested/unknown		0	0				0	1	0	0	6348	12	.0018903592
treatment	19	50	48	Small	.960960960960961	.6107382550335571	.9427328623757195	.55328578	0	baseline	2	0	0	0	tested	24	0	0				0	1	0	0	6348	12	.0018903592
treatment	19	50	48	Small	.960960960960961	.6107382550335571	.9427328623757195	.55328578	0	baseline	2	0	1	0	tested	35	1	1	.95555556	1	1	1	1	0	0	6348	12	.0018903592
treatment	19	21		Small	.960960960960961	.7475192943770672		.71833688	1	endline	2	1	1	0	tested			1				1	1	1	1	6348	12	.0018903592
treatment	19	50	48	Small	.960960960960961	.6107382550335571	.9427328623757195	.55328578	2	baseline	2	1	0	0	tested			1	1	1	1	1	1	0	0	6348	12	.0018903592
treatment	19	50	48	Small	.960960960960961	.6107382550335571	.9427328623757195	.55328578	0	baseline	2	0	0	0	tested	6	1	0	0	0	0	1	1	0	0	6348	12	.0018903592
treatment	19	21		Small	.960960960960961	.7475192943770672		.71833688	0	endline	2	0	0	0	not tested/unknown	26	1	1	.22222222	0	0	0	1	1	1	6348	12	.0018903592
treatment	19	50	48	Small	.960960960960961	.6107382550335571	.9427328623757195	.55328578	1	baseline	2	1	0	0	not tested/unknown	33	1	0	0	0	0	1	1	0	0	6348	12	.0018903592
treatment	19	50	48	Small	.960960960960961	.6107382550335571	.9427328623757195	.55328578	1	baseline	2	1	0	0	not tested/unknown	32	1	0	.33333334	0	0	1	1	0	0	6348	12	.0018903592
treatment	19	21		Small	.960960960960961	.7475192943770672		.71833688	0	endline	2	0	1	0	tested	30	1	1				0	1	1	1	6348	12	.0018903592
treatment	19	50	48	Small	.960960960960961	.6107382550335571	.9427328623757195	.55328578	0	baseline	2	0	0	0	not tested/unknown		0	0				1	0	0	0	6348	12	.0018903592
treatment	19	50	48	Small	.960960960960961	.6107382550335571	.9427328623757195	.55328578	0	baseline	2	0	1	0	tested	43	1	1	.33333334	0	0	0	1	0	0	6348	12	.0018903592
treatment	19	50	48	Small	.960960960960961	.6107382550335571	.9427328623757195	.55328578	1	baseline	2	1	0	0	not tested/unknown	35	1	0	.68888891	0	0	1	1	0	0	6348	12	.0018903592
treatment	19	50	48	Small	.960960960960961	.6107382550335571	.9427328623757195	.55328578	0	baseline	2	0	0	0	not tested/unknown		0	0				1	0	0	0	6348	12	.0018903592
treatment	19	21		Small	.960960960960961	.7475192943770672		.71833688	2	endline	2	1	0	0	not tested/unknown	34	1	1	.47777778	0	0	1	1	1	1	6348	12	.0018903592
treatment	19	50	48	Small	.960960960960961	.6107382550335571	.9427328623757195	.55328578	0	baseline	2	0	0	0	not tested/unknown	9	1	1	.44444445	0	0	0	1	0	0	6348	12	.0018903592
treatment	19	50	48	Small	.960960960960961	.6107382550335571	.9427328623757195	.55328578	2	baseline	2	1	1	0	tested			1	.91111112	0	1	1	1	0	0	6348	12	.0018903592
treatment	19	21		Small	.960960960960961	.7475192943770672		.71833688	2	endline	2	1	0	0	not tested/unknown		0	0				1	0	1	1	6348	12	.0018903592
treatment	19	50	48	Small	.960960960960961	.6107382550335571	.9427328623757195	.55328578	0	baseline	2	0	1	1	not tested/unknown		0	0				1	0	0	0	6348	12	.0018903592
treatment	19	21		Small	.960960960960961	.7475192943770672		.71833688	1	endline	2	1	0	0	tested	18	1	1	.22222222	0	0	1	1	1	1	6348	12	.0018903592
treatment	19	50	48	Small	.960960960960961	.6107382550335571	.9427328623757195	.55328578	4	baseline	2	1	0	0	tested	27	1	1	.30000001	0	0	1	1	0	0	6348	12	.0018903592
treatment	19	50	48	Small	.960960960960961	.6107382550335571	.9427328623757195	.55328578	0	baseline	2	0	1	0	not tested/unknown			0	.52222222	0	0	1	1	0	0	6348	12	.0018903592
treatment	19	50	48	Small	.960960960960961	.6107382550335571	.9427328623757195	.55328578	0	baseline	2	0	0	0	not tested/unknown		0	0				0	1	0	0	6348	12	.0018903592
treatment	19	50	48	Small	.960960960960961	.6107382550335571	.9427328623757195	.55328578	0	baseline	2	0	1	0	tested			1	.33333334	0	0	0	1	0	0	6348	12	.0018903592
treatment	19	50	48	Small	.960960960960961	.6107382550335571	.9427328623757195	.55328578	0	baseline	2	0	0	0	not tested/unknown		0	0				1	0	0	0	6348	12	.0018903592
treatment	19	50	48	Small	.960960960960961	.6107382550335571	.9427328623757195	.55328578	0	baseline	2	0	0	0	not tested/unknown		0	0				1	0	0	0	6348	12	.0018903592
treatment	19	50	48	Small	.960960960960961	.6107382550335571	.9427328623757195	.55328578	0	baseline	2	0	0	0	not tested/unknown		0	0				1	0	0	0	6348	12	.0018903592
treatment	19	21		Small	.960960960960961	.7475192943770672		.71833688	0	endline	2	0	0	0	not tested/unknown		0	0				1	0	1	1	6348	12	.0018903592
treatment	19	21		Small	.960960960960961	.7475192943770672		.71833688	0	endline	2	0	1	1	not tested/unknown		0	0				1	0	1	1	6348	12	.0018903592
treatment	19	50	48	Small	.960960960960961	.6107382550335571	.9427328623757195	.55328578	0	baseline	2	0	1	1	not tested/unknown		0	0				1	0	0	0	6348	12	.0018903592
treatment	19	21		Small	.960960960960961	.7475192943770672		.71833688	0	endline	2	0	0	0	not tested/unknown		0	0				1	0	1	1	6348	12	.0018903592
treatment	19	50	48	Small	.960960960960961	.6107382550335571	.9427328623757195	.55328578	0	baseline	2	0	0	0	not tested/unknown		0	0				1	1	0	0	6348	12	.0018903592
treatment	19	50	48	Small	.960960960960961	.6107382550335571	.9427328623757195	.55328578	0	baseline	2	0	0	0	tested	20	0	0				0	1	0	0	6348	12	.0018903592
treatment	19	50	48	Small	.960960960960961	.6107382550335571	.9427328623757195	.55328578	0	baseline	2	0	1	1	not tested/unknown		0	0				1	0	0	0	6348	12	.0018903592
treatment	19	50	48	Small	.960960960960961	.6107382550335571	.9427328623757195	.55328578	1	baseline	2	1	0	0	not tested/unknown		0	0				1	0	0	0	6348	12	.0018903592
treatment	19	50	48	Small	.960960960960961	.6107382550335571	.9427328623757195	.55328578	3	baseline	2	1	0	0	not tested/unknown		0	0				1	1	0	0	6348	12	.0018903592
treatment	19	50	48	Small	.960960960960961	.6107382550335571	.9427328623757195	.55328578	0	baseline	2	0	0	0	not tested/unknown		0	0				1	0	0	0	6348	12	.0018903592
treatment	19	21		Small	.960960960960961	.7475192943770672		.71833688	0	endline	2	0	0	0	not tested/unknown		0	0				1	0	1	1	6348	12	.0018903592
treatment	19	21		Small	.960960960960961	.7475192943770672		.71833688	1	endline	2	1	1	1	tested			1	.85555553	0	1	1	1	1	1	6348	12	.0018903592
treatment	19	21		Small	.960960960960961	.7475192943770672		.71833688	0	endline	2	0	0	0	tested			0				0	1	1	1	6348	12	.0018903592
treatment	19	50	48	Small	.960960960960961	.6107382550335571	.9427328623757195	.55328578	0	baseline	2	0	0	0	not tested/unknown		0	0				1	0	0	0	6348	12	.0018903592
treatment	19	50	48	Small	.960960960960961	.6107382550335571	.9427328623757195	.55328578	0	baseline	2	0	0	0	not tested/unknown		0	0				0	1	0	0	6348	12	.0018903592
treatment	19	21		Small	.960960960960961	.7475192943770672		.71833688	0	endline	2	0	1	1	tested	26	1	1	.66666669	0	0	1	1	1	1	6348	12	.0018903592
treatment	19	21		Small	.960960960960961	.7475192943770672		.71833688	0	endline	2	0	0	0	not tested/unknown		0	0				0	1	1	1	6348	12	.0018903592
treatment	19	50	48	Small	.960960960960961	.6107382550335571	.9427328623757195	.55328578	0	baseline	2	0	0	0	not tested/unknown		0	0				0	1	0	0	6348	12	.0018903592
treatment	19	21		Small	.960960960960961	.7475192943770672		.71833688	0	endline	2	0	0	0	not tested/unknown		0	0				1	0	1	1	6348	12	.0018903592
treatment	19	21		Small	.960960960960961	.7475192943770672		.71833688	0	endline	2	0	1	0	tested			1	.45555556	0	0	0	1	1	1	6348	12	.0018903592
treatment	19	21		Small	.960960960960961	.7475192943770672		.71833688	0	endline	2	0	0	0	tested	40	1	1	.9222222	0	1	0	1	1	1	6348	12	.0018903592
treatment	19	21		Small	.960960960960961	.7475192943770672		.71833688	0	endline	2	0	1	1	not tested/unknown			1	.69999999	0	0	1	1	1	1	6348	12	.0018903592
treatment	19	50	48	Small	.960960960960961	.6107382550335571	.9427328623757195	.55328578	6	baseline	2	1	1	0	tested	42	1	1	.94444442	0	1	1	1	0	0	6348	12	.0018903592
treatment	19	50	48	Small	.960960960960961	.6107382550335571	.9427328623757195	.55328578	0	baseline	2	0	1	0	tested	30	1	1	.6111111	0	0	1	1	0	0	6348	12	.0018903592
treatment	19	50	48	Small	.960960960960961	.6107382550335571	.9427328623757195	.55328578	0	baseline	2	0	0	0	tested	29	1	1	.022222223	0	0	0	1	0	0	6348	12	.0018903592
treatment	19	50	48	Small	.960960960960961	.6107382550335571	.9427328623757195	.55328578	2	baseline	2	1	1	1	tested	6	1	1				1	1	0	0	6348	12	.0018903592
treatment	19	21		Small	.960960960960961	.7475192943770672		.71833688	2	endline	2	1	0	0	not tested/unknown		0	0				1	0	1	1	6348	12	.0018903592
treatment	19	50	48	Small	.960960960960961	.6107382550335571	.9427328623757195	.55328578	3	baseline	2	1	1	0	tested	30	1	1	.73333335	0	0	1	1	0	0	6348	12	.0018903592
treatment	19	21		Small	.960960960960961	.7475192943770672		.71833688	0	endline	2	0	0	0	not tested/unknown		0	0				1	0	1	1	6348	12	.0018903592
treatment	19	50	48	Small	.960960960960961	.6107382550335571	.9427328623757195	.55328578	0	baseline	2	0	0	0	not tested/unknown		0	0				1	0	0	0	6348	12	.0018903592
treatment	19	50	48	Small	.960960960960961	.6107382550335571	.9427328623757195	.55328578	0	baseline	2	0	0	0	not tested/unknown		0	0				0	1	0	0	6348	12	.0018903592
treatment	19	50	48	Small	.960960960960961	.6107382550335571	.9427328623757195	.55328578	1	baseline	2	1	0	0	not tested/unknown		0	0				1	0	0	0	6348	12	.0018903592
treatment	19	50	48	Small	.960960960960961	.6107382550335571	.9427328623757195	.55328578	0	baseline	2	0	0	0	not tested/unknown		0	0				1	0	0	0	6348	12	.0018903592
treatment	19	50	48	Small	.960960960960961	.6107382550335571	.9427328623757195	.55328578	3	baseline	2	1	1	1	tested	27	1	1				1	1	0	0	6348	12	.0018903592
treatment	19	50	48	Small	.960960960960961	.6107382550335571	.9427328623757195	.55328578	2	baseline	2	1	1	1	not tested/unknown		0	0				1	0	0	0	6348	12	.0018903592
treatment	19	50	48	Small	.960960960960961	.6107382550335571	.9427328623757195	.55328578	0	baseline	2	0	1	0	tested			1	.16666667	0	0	0	1	0	0	6348	12	.0018903592
treatment	19	50	48	Small	.960960960960961	.6107382550335571	.9427328623757195	.55328578	0	baseline	2	0	0	0	tested			0	.33333334	0	0	1	1	0	0	6348	12	.0018903592
treatment	19	50	48	Small	.960960960960961	.6107382550335571	.9427328623757195	.55328578	0	baseline	2	0	0	0	not tested/unknown		0	0				1	0	0	0	6348	12	.0018903592
treatment	19	21		Small	.960960960960961	.7475192943770672		.71833688	0	endline	2	0	0	0	not tested/unknown		0	0				1	0	1	1	6348	12	.0018903592
treatment	19	50	48	Small	.960960960960961	.6107382550335571	.9427328623757195	.55328578	0	baseline	2	0	0	0	tested	26	1	1	.47777778	0	0	0	1	0	0	6348	12	.0018903592
treatment	19	50	48	Small	.960960960960961	.6107382550335571	.9427328623757195	.55328578	3	baseline	2	1	1	1	tested		1	0	.78888887	0	0	1	1	0	0	6348	12	.0018903592
treatment	19	50	48	Small	.960960960960961	.6107382550335571	.9427328623757195	.55328578	1	baseline	2	1	0	0	tested	29	1	0				1	1	0	0	6348	12	.0018903592
treatment	20	53	48	Small	.960960960960961	.8066354311763961	.9992968341182626	.77460009	2	baseline	2	1	0	0	not tested/unknown		0	0				1	1	0	0	24480	12	.00049019611
treatment	20	53	48	Small	.960960960960961	.8066354311763961	.9992968341182626	.77460009	0	baseline	2	0	0	0	not tested/unknown			1	.46666667	0	0	0	1	0	0	24480	12	.00049019611
treatment	20	53	48	Small	.960960960960961	.8066354311763961	.9992968341182626	.77460009	0	baseline	2	0	0	0	not tested/unknown		0	0				0	1	0	0	24480	12	.00049019611
treatment	20	53	48	Small	.960960960960961	.8066354311763961	.9992968341182626	.77460009	1	baseline	2	1	1	1	not tested/unknown	18	1	0	0	0	0	1	1	0	0	24480	12	.00049019611
treatment	20	53	48	Small	.960960960960961	.8066354311763961	.9992968341182626	.77460009	0	baseline	2	0	0	0	not tested/unknown		0	0				1	0	0	0	24480	12	.00049019611
treatment	20	53	48	Small	.960960960960961	.8066354311763961	.9992968341182626	.77460009	4	baseline	2	1	1	1	tested	26	1	1	.5777778	0	0	1	1	0	0	24480	12	.00049019611
treatment	20	53	48	Small	.960960960960961	.8066354311763961	.9992968341182626	.77460009	0	baseline	2	0	0	0	not tested/unknown		0	0				0	1	0	0	24480	12	.00049019611
treatment	20	53	48	Small	.960960960960961	.8066354311763961	.9992968341182626	.77460009	0	baseline	2	0	0	0	not tested/unknown		0	0				0	1	0	0	24480	12	.00049019611
treatment	20	53	48	Small	.960960960960961	.8066354311763961	.9992968341182626	.77460009	0	baseline	2	0	0	0	not tested/unknown		0	0				0	1	0	0	24480	12	.00049019611
treatment	20	53	48	Small	.960960960960961	.8066354311763961	.9992968341182626	.77460009	4	baseline	2	1	0	0	not tested/unknown	27	1	0	.33333334	0	0	1	1	0	0	24480	12	.00049019611
treatment	20	17		Small	.960960960960961	.7475192943770672		.71833688	0	endline	2	0	1	0	tested			1	.33333334	0	0	1	1	1	2	24480	12	.00049019611
treatment	20	53	48	Small	.960960960960961	.8066354311763961	.9992968341182626	.77460009	3	baseline	2	1	0	0	tested	23	1	1	.55555558	0	0	1	1	0	0	24480	12	.00049019611
treatment	20	17		Small	.960960960960961	.7475192943770672		.71833688	0	endline	2	0	0	0	not tested/unknown			0	1	1	1	1	1	1	2	24480	12	.00049019611
treatment	20	17		Small	.960960960960961	.7475192943770672		.71833688	0	endline	2	0	1	1	not tested/unknown		0	0				1	0	1	2	24480	12	.00049019611
treatment	20	53	48	Small	.960960960960961	.8066354311763961	.9992968341182626	.77460009	2	baseline	2	1	1	1	tested	44	1	1				1	1	0	0	24480	12	.00049019611
treatment	20	53	48	Small	.960960960960961	.8066354311763961	.9992968341182626	.77460009	1	baseline	2	1	0	0	not tested/unknown		0	0				1	0	0	0	24480	12	.00049019611
treatment	20	17		Small	.960960960960961	.7475192943770672		.71833688	0	endline	2	0	0	0	not tested/unknown	25	1	0				1	1	1	2	24480	12	.00049019611
treatment	20	53	48	Small	.960960960960961	.8066354311763961	.9992968341182626	.77460009	4	baseline	2	1	0	1	not tested/unknown		0	0				1	1	0	0	24480	12	.00049019611
treatment	20	53	48	Small	.960960960960961	.8066354311763961	.9992968341182626	.77460009	3	baseline	2	1	1	0	tested		0	0				1	1	0	0	24480	12	.00049019611
treatment	20	17		Small	.960960960960961	.7475192943770672		.71833688	0	endline	2	0	0	1	not tested/unknown		0	0				1	0	1	2	24480	12	.00049019611
treatment	20	53	48	Small	.960960960960961	.8066354311763961	.9992968341182626	.77460009	3	baseline	2	1	0	0	not tested/unknown		0	0				1	0	0	0	24480	12	.00049019611
treatment	20	53	48	Small	.960960960960961	.8066354311763961	.9992968341182626	.77460009	0	baseline	2	0	0	0	not tested/unknown		0	0				0	1	0	0	24480	12	.00049019611
treatment	20	53	48	Small	.960960960960961	.8066354311763961	.9992968341182626	.77460009	1	baseline	2	1	1	0	tested		0	0				1	0	0	0	24480	12	.00049019611
treatment	20	53	48	Small	.960960960960961	.8066354311763961	.9992968341182626	.77460009	2	baseline	2	1	0	0	not tested/unknown		0	0				1	1	0	0	24480	12	.00049019611
treatment	20	53	48	Small	.960960960960961	.8066354311763961	.9992968341182626	.77460009	1	baseline	2	1	0	0	tested			1	.5	0	0	1	1	0	0	24480	12	.00049019611
treatment	20	53	48	Small	.960960960960961	.8066354311763961	.9992968341182626	.77460009	0	baseline	2	0	0	0	tested	3	0	1				0	1	0	0	24480	12	.00049019611
treatment	20	53	48	Small	.960960960960961	.8066354311763961	.9992968341182626	.77460009	1	baseline	2	1	0	0	not tested/unknown	44	1	1	.77777779	0	0	1	1	0	0	24480	12	.00049019611
treatment	20	53	48	Small	.960960960960961	.8066354311763961	.9992968341182626	.77460009	1	baseline	2	1	0	0	not tested/unknown		0	0				1	0	0	0	24480	12	.00049019611
treatment	20	17		Small	.960960960960961	.7475192943770672		.71833688	1	endline	2	1	0	0	not tested/unknown			1	.98888886	1	1	1	1	1	2	24480	12	.00049019611
treatment	20	53	48	Small	.960960960960961	.8066354311763961	.9992968341182626	.77460009	4	baseline	2	1	1	1	tested	21	1	1	.18888889	0	0	1	1	0	0	24480	12	.00049019611
treatment	20	17		Small	.960960960960961	.7475192943770672		.71833688	2	endline	2	1	1	0	tested	23	1	1	.98888886	1	1	1	1	1	2	24480	12	.00049019611
treatment	20	53	48	Small	.960960960960961	.8066354311763961	.9992968341182626	.77460009	0	baseline	2	0	0	0	not tested/unknown		0	0				1	0	0	0	24480	12	.00049019611
treatment	20	53	48	Small	.960960960960961	.8066354311763961	.9992968341182626	.77460009	1	baseline	2	1	0	0	not tested/unknown		0	0				1	1	0	0	24480	12	.00049019611
treatment	20	53	48	Small	.960960960960961	.8066354311763961	.9992968341182626	.77460009	0	baseline	2	0	0	0	not tested/unknown		0	0				0	1	0	0	24480	12	.00049019611
treatment	20	17		Small	.960960960960961	.7475192943770672		.71833688	0	endline	2	0	0	0	not tested/unknown		0	0				1	0	1	2	24480	12	.00049019611
treatment	20	53	48	Small	.960960960960961	.8066354311763961	.9992968341182626	.77460009	2	baseline	2	1	0	0	not tested/unknown		0	0				1	1	0	0	24480	12	.00049019611
treatment	20	53	48	Small	.960960960960961	.8066354311763961	.9992968341182626	.77460009	0	baseline	2	0	0	0	not tested/unknown		0	0				0	1	0	0	24480	12	.00049019611
treatment	20	17		Small	.960960960960961	.7475192943770672		.71833688	0	endline	2	0	0	0	not tested/unknown	28	1	0	.044444446	0	0	1	1	1	2	24480	12	.00049019611
treatment	20	53	48	Small	.960960960960961	.8066354311763961	.9992968341182626	.77460009	1	baseline	2	1	0	1	not tested/unknown	47	1	1				1	1	0	0	24480	12	.00049019611
treatment	20	53	48	Small	.960960960960961	.8066354311763961	.9992968341182626	.77460009	1	baseline	2	1	1	0	tested	45	1	1				1	1	0	0	24480	12	.00049019611
treatment	20	53	48	Small	.960960960960961	.8066354311763961	.9992968341182626	.77460009	2	baseline	2	1	0	0	not tested/unknown		0	0				1	1	0	0	24480	12	.00049019611
treatment	20	53	48	Small	.960960960960961	.8066354311763961	.9992968341182626	.77460009	0	baseline	2	0	0	0	not tested/unknown	29	1	1	.9222222	0	1	0	1	0	0	24480	12	.00049019611
treatment	20	53	48	Small	.960960960960961	.8066354311763961	.9992968341182626	.77460009	2	baseline	2	1	0	0	not tested/unknown		0	0				1	0	0	0	24480	12	.00049019611
treatment	20	53	48	Small	.960960960960961	.8066354311763961	.9992968341182626	.77460009	1	baseline	2	1	0	0	not tested/unknown			1	.48888889	0	0	1	1	0	0	24480	12	.00049019611
treatment	20	53	48	Small	.960960960960961	.8066354311763961	.9992968341182626	.77460009	3	baseline	2	1	1	0	tested	36	1	1	.97777778	1	1	1	1	0	0	24480	12	.00049019611
treatment	20	17		Small	.960960960960961	.7475192943770672		.71833688	0	endline	2	0	1	1	not tested/unknown		0	0				1	0	1	2	24480	12	.00049019611
treatment	20	17		Small	.960960960960961	.7475192943770672		.71833688	0	endline	2	0	0	0	not tested/unknown		0	0				0	1	1	2	24480	12	.00049019611
treatment	20	17		Small	.960960960960961	.7475192943770672		.71833688	2	endline	2	1	0	1	tested	24	1	1	.21111111	0	0	1	1	1	2	24480	12	.00049019611
treatment	20	53	48	Small	.960960960960961	.8066354311763961	.9992968341182626	.77460009	1	baseline	2	1	0	0	not tested/unknown		0	0				1	1	0	0	24480	12	.00049019611
treatment	20	53	48	Small	.960960960960961	.8066354311763961	.9992968341182626	.77460009	2	baseline	2	1	1	1	not tested/unknown		0	0				1	0	0	0	24480	12	.00049019611
treatment	20	53	48	Small	.960960960960961	.8066354311763961	.9992968341182626	.77460009	0	baseline	2	0	0	0	not tested/unknown		0	0				0	1	0	0	24480	12	.00049019611
treatment	20	53	48	Small	.960960960960961	.8066354311763961	.9992968341182626	.77460009	2	baseline	2	1	1	1	tested	18	1	1	.94444442	0	1	1	1	0	0	24480	12	.00049019611
treatment	20	17		Small	.960960960960961	.7475192943770672		.71833688	0	endline	2	0	1	1	not tested/unknown			1	.3888889	0	0	1	1	1	2	24480	12	.00049019611
treatment	20	53	48	Small	.960960960960961	.8066354311763961	.9992968341182626	.77460009	1	baseline	2	1	1	0	tested	14	1	1	.68888891	0	0	1	1	0	0	24480	12	.00049019611
treatment	20	17		Small	.960960960960961	.7475192943770672		.71833688	2	endline	2	1	1	1	tested	42	1	0				1	1	1	2	24480	12	.00049019611
treatment	20	53	48	Small	.960960960960961	.8066354311763961	.9992968341182626	.77460009	3	baseline	2	1	0	0	not tested/unknown		0	0				1	0	0	0	24480	12	.00049019611
treatment	20	53	48	Small	.960960960960961	.8066354311763961	.9992968341182626	.77460009	0	baseline	2	0	0	0	not tested/unknown		0	0				0	1	0	0	24480	12	.00049019611
treatment	20	17		Small	.960960960960961	.7475192943770672		.71833688	0	endline	2	0	0	0	not tested/unknown		0	0				1	0	1	2	24480	12	.00049019611
treatment	20	53	48	Small	.960960960960961	.8066354311763961	.9992968341182626	.77460009	0	baseline	2	0	0	0	not tested/unknown		0	0				1	0	0	0	24480	12	.00049019611
treatment	20	53	48	Small	.960960960960961	.8066354311763961	.9992968341182626	.77460009	1	baseline	2	1	0	0	not tested/unknown		0	0				1	1	0	0	24480	12	.00049019611
treatment	20	53	48	Small	.960960960960961	.8066354311763961	.9992968341182626	.77460009	0	baseline	2	0	0	0	not tested/unknown		0	0				0	1	0	0	24480	12	.00049019611
treatment	20	53	48	Small	.960960960960961	.8066354311763961	.9992968341182626	.77460009	2	baseline	2	1	0	0	tested	27	1	1	.1	0	0	1	1	0	0	24480	12	.00049019611
treatment	20	17		Small	.960960960960961	.7475192943770672		.71833688	0	endline	2	0	0	0	not tested/unknown		0	0				1	1	1	2	24480	12	.00049019611
treatment	20	17		Small	.960960960960961	.7475192943770672		.71833688	2	endline	2	1	1	1	tested			1	.86666667	0	1	1	1	1	2	24480	12	.00049019611
treatment	20	53	48	Small	.960960960960961	.8066354311763961	.9992968341182626	.77460009	2	baseline	2	1	0	0	not tested/unknown	33	1	0				1	1	0	0	24480	12	.00049019611
treatment	21	33		Large	1.211295328942388	.7475192943770672		.90546662	0	endline	1	0	0	0	not tested/unknown		0	0				1	0	1	1	12323	6	.00048689442
treatment	21	33		Large	1.211295328942388	.7475192943770672		.90546662	0	endline	1	0	0	0	not tested/unknown		0	0				1	0	1	1	12323	6	.00048689442
treatment	21	33		Large	1.211295328942388	.7475192943770672		.90546662	2	endline	1	1	1	1	not tested/unknown		0	0				1	0	1	1	12323	6	.00048689442
treatment	21	33		Large	1.211295328942388	.7475192943770672		.90546662	0	endline	1	0	1	0	not tested/unknown	25	1	1	.11111111	0	0	0	1	1	1	12323	6	.00048689442
treatment	21	33		Large	1.211295328942388	.7475192943770672		.90546662	0	endline	1	0	0	0	not tested/unknown		0	0				1	0	1	1	12323	6	.00048689442
treatment	21	33		Large	1.211295328942388	.7475192943770672		.90546662	2	endline	1	1	0	0	not tested/unknown	21	1	0				1	1	1	1	12323	6	.00048689442
treatment	21	56	55	Large	1.211295328942388	.8288590604026846	.9214785214785215	.92515808	0	baseline	1	0	0	0	tested	30	1	0	.66666669	0	0	0	1	0	0	12323	6	.00048689442
treatment	21	56	55	Large	1.211295328942388	.8288590604026846	.9214785214785215	.92515808	0	baseline	1	0	0	0	not tested/unknown	33	1	0				1	1	0	0	12323	6	.00048689442
treatment	21	56	55	Large	1.211295328942388	.8288590604026846	.9214785214785215	.92515808	3	baseline	1	1	0	0	not tested/unknown	29	1	0	.055555556	0	0	1	1	0	0	12323	6	.00048689442
treatment	21	56	55	Large	1.211295328942388	.8288590604026846	.9214785214785215	.92515808	0	baseline	1	0	0	0	not tested/unknown	25	1	0				0	1	0	0	12323	6	.00048689442
treatment	21	56	55	Large	1.211295328942388	.8288590604026846	.9214785214785215	.92515808	0	baseline	1	0	0	0	not tested/unknown		0	0				0	1	0	0	12323	6	.00048689442
treatment	21	33		Large	1.211295328942388	.7475192943770672		.90546662	2	endline	1	1	0	0	not tested/unknown		0	0				1	0	1	1	12323	6	.00048689442
treatment	21	56	55	Large	1.211295328942388	.8288590604026846	.9214785214785215	.92515808	0	baseline	1	0	1	0	tested	16	1	1	.34444445	0	0	0	1	0	0	12323	6	.00048689442
treatment	21	56	55	Large	1.211295328942388	.8288590604026846	.9214785214785215	.92515808	0	baseline	1	0	1	1	not tested/unknown		0	0				1	0	0	0	12323	6	.00048689442
treatment	21	56	55	Large	1.211295328942388	.8288590604026846	.9214785214785215	.92515808	0	baseline	1	0	0	0	not tested/unknown		0	0				1	0	0	0	12323	6	.00048689442
treatment	21	56	55	Large	1.211295328942388	.8288590604026846	.9214785214785215	.92515808	0	baseline	1	0	0	1	tested	51	1	0				1	1	0	0	12323	6	.00048689442
treatment	21	33		Large	1.211295328942388	.7475192943770672		.90546662	2	endline	1	1	1	1	not tested/unknown		0	0				1	0	1	1	12323	6	.00048689442
treatment	21	56	55	Large	1.211295328942388	.8288590604026846	.9214785214785215	.92515808	0	baseline	1	0	0	0	not tested/unknown		0	0				0	1	0	0	12323	6	.00048689442
treatment	21	56	55	Large	1.211295328942388	.8288590604026846	.9214785214785215	.92515808	4	baseline	1	1	1	1	tested			1	1	1	1	1	1	0	0	12323	6	.00048689442
treatment	21	56	55	Large	1.211295328942388	.8288590604026846	.9214785214785215	.92515808	0	baseline	1	0	0	0	not tested/unknown		0	0				0	1	0	0	12323	6	.00048689442
treatment	21	56	55	Large	1.211295328942388	.8288590604026846	.9214785214785215	.92515808	0	baseline	1	0	0	0	not tested/unknown			1				0	1	0	0	12323	6	.00048689442
treatment	21	33		Large	1.211295328942388	.7475192943770672		.90546662	0	endline	1	0	1	0	tested	22	1	0	.68888891	0	0	1	1	1	1	12323	6	.00048689442
treatment	21	33		Large	1.211295328942388	.7475192943770672		.90546662	2	endline	1	1	0	0	not tested/unknown		0	0				1	0	1	1	12323	6	.00048689442
treatment	21	33		Large	1.211295328942388	.7475192943770672		.90546662	0	endline	1	0	1	0	tested	15	1	1	1	1	1	0	1	1	1	12323	6	.00048689442
treatment	21	33		Large	1.211295328942388	.7475192943770672		.90546662	0	endline	1	0	0	0	not tested/unknown	41	1	0				0	1	1	1	12323	6	.00048689442
treatment	21	56	55	Large	1.211295328942388	.8288590604026846	.9214785214785215	.92515808	4	baseline	1	1	1	1	not tested/unknown		0	0				1	1	0	0	12323	6	.00048689442
treatment	21	56	55	Large	1.211295328942388	.8288590604026846	.9214785214785215	.92515808	6	baseline	1	1	1	1	not tested/unknown	19	0	0	0	0	0	1	1	0	0	12323	6	.00048689442
treatment	21	33		Large	1.211295328942388	.7475192943770672		.90546662	2	endline	1	1	0	0	not tested/unknown		0	0				1	0	1	1	12323	6	.00048689442
treatment	21	33		Large	1.211295328942388	.7475192943770672		.90546662	0	endline	1	0	0	0	not tested/unknown		0	0				1	0	1	1	12323	6	.00048689442
treatment	21	56	55	Large	1.211295328942388	.8288590604026846	.9214785214785215	.92515808	3	baseline	1	1	1	0	tested	36	1	1				1	1	0	0	12323	6	.00048689442
treatment	21	56	55	Large	1.211295328942388	.8288590604026846	.9214785214785215	.92515808	4	baseline	1	1	1	0	tested			1				1	1	0	0	12323	6	.00048689442
treatment	21	33		Large	1.211295328942388	.7475192943770672		.90546662	1	endline	1	1	0	0	not tested/unknown			1				1	1	1	1	12323	6	.00048689442
treatment	21	56	55	Large	1.211295328942388	.8288590604026846	.9214785214785215	.92515808	2	baseline	1	1	1	0	tested	23	1	1	.37777779	0	0	1	1	0	0	12323	6	.00048689442
treatment	21	33		Large	1.211295328942388	.7475192943770672		.90546662	0	endline	1	0	0	0	not tested/unknown	45	1	0				0	1	1	1	12323	6	.00048689442
treatment	21	56	55	Large	1.211295328942388	.8288590604026846	.9214785214785215	.92515808	0	baseline	1	0	0	0	not tested/unknown		0	0				1	0	0	0	12323	6	.00048689442
treatment	21	56	55	Large	1.211295328942388	.8288590604026846	.9214785214785215	.92515808	0	baseline	1	0	0	0	not tested/unknown		0	0				1	0	0	0	12323	6	.00048689442
treatment	21	33		Large	1.211295328942388	.7475192943770672		.90546662	0	endline	1	0	1	1	not tested/unknown		0	0				1	0	1	1	12323	6	.00048689442
treatment	21	33		Large	1.211295328942388	.7475192943770672		.90546662	1	endline	1	1	0	0	not tested/unknown		0	0				1	0	1	1	12323	6	.00048689442
treatment	21	56	55	Large	1.211295328942388	.8288590604026846	.9214785214785215	.92515808	0	baseline	1	0	1	0	tested			1	.47777778	0	0	1	1	0	0	12323	6	.00048689442
treatment	21	56	55	Large	1.211295328942388	.8288590604026846	.9214785214785215	.92515808	0	baseline	1	0	0	0	not tested/unknown		0	0				0	1	0	0	12323	6	.00048689442
treatment	21	33		Large	1.211295328942388	.7475192943770672		.90546662	2	endline	1	1	1	0	tested	46	1	0	.33333334	0	0	1	1	1	1	12323	6	.00048689442
treatment	21	33		Large	1.211295328942388	.7475192943770672		.90546662	0	endline	1	0	0	0	not tested/unknown		0	0				1	1	1	1	12323	6	.00048689442
treatment	21	56	55	Large	1.211295328942388	.8288590604026846	.9214785214785215	.92515808	0	baseline	1	0	1	0	tested	27	0	0				0	1	0	0	12323	6	.00048689442
treatment	21	33		Large	1.211295328942388	.7475192943770672		.90546662	1	endline	1	1	0	0	not tested/unknown		0	0				1	0	1	1	12323	6	.00048689442
treatment	21	33		Large	1.211295328942388	.7475192943770672		.90546662	2	endline	1	1	1	1	not tested/unknown		0	0				1	1	1	1	12323	6	.00048689442
treatment	21	56	55	Large	1.211295328942388	.8288590604026846	.9214785214785215	.92515808	0	baseline	1	0	1	1	not tested/unknown		0	0				1	0	0	0	12323	6	.00048689442
treatment	21	33		Large	1.211295328942388	.7475192943770672		.90546662	0	endline	1	0	0	0	not tested/unknown		0	0				1	0	1	1	12323	6	.00048689442
treatment	21	56	55	Large	1.211295328942388	.8288590604026846	.9214785214785215	.92515808	0	baseline	1	0	1	1	not tested/unknown		0	0				1	0	0	0	12323	6	.00048689442
treatment	21	56	55	Large	1.211295328942388	.8288590604026846	.9214785214785215	.92515808	0	baseline	1	0	1	1	not tested/unknown		0	0				1	0	0	0	12323	6	.00048689442
treatment	21	56	55	Large	1.211295328942388	.8288590604026846	.9214785214785215	.92515808	0	baseline	1	0	0	0	not tested/unknown		0	0				1	0	0	0	12323	6	.00048689442
treatment	21	56	55	Large	1.211295328942388	.8288590604026846	.9214785214785215	.92515808	0	baseline	1	0	1	0	tested	17	0	0				1	1	0	0	12323	6	.00048689442
treatment	21	56	55	Large	1.211295328942388	.8288590604026846	.9214785214785215	.92515808	0	baseline	1	0	0	0	not tested/unknown		0	0				0	1	0	0	12323	6	.00048689442
treatment	21	33		Large	1.211295328942388	.7475192943770672		.90546662	2	endline	1	1	1	1	not tested/unknown		0	0				1	0	1	1	12323	6	.00048689442
treatment	21	56	55	Large	1.211295328942388	.8288590604026846	.9214785214785215	.92515808	4	baseline	1	1	0	0	not tested/unknown		0	0				1	0	0	0	12323	6	.00048689442
treatment	21	56	55	Large	1.211295328942388	.8288590604026846	.9214785214785215	.92515808	0	baseline	1	0	1	1	tested			1	.40000001	0	0	1	1	0	0	12323	6	.00048689442
treatment	21	56	55	Large	1.211295328942388	.8288590604026846	.9214785214785215	.92515808	0	baseline	1	0	0	0	not tested/unknown		0	0				0	1	0	0	12323	6	.00048689442
treatment	21	56	55	Large	1.211295328942388	.8288590604026846	.9214785214785215	.92515808	0	baseline	1	0	1	1	not tested/unknown		0	0				1	0	0	0	12323	6	.00048689442
treatment	21	56	55	Large	1.211295328942388	.8288590604026846	.9214785214785215	.92515808	0	baseline	1	0	0	0	not tested/unknown		0	0				1	0	0	0	12323	6	.00048689442
treatment	21	56	55	Large	1.211295328942388	.8288590604026846	.9214785214785215	.92515808	5	baseline	1	1	0	1	tested			0	.32222223	0	0	1	1	0	0	12323	6	.00048689442
treatment	21	56	55	Large	1.211295328942388	.8288590604026846	.9214785214785215	.92515808	0	baseline	1	0	1	1	not tested/unknown		0	0				1	0	0	0	12323	6	.00048689442
treatment	21	56	55	Large	1.211295328942388	.8288590604026846	.9214785214785215	.92515808	0	baseline	1	0	1	1	tested	20	1	1	.94444442	0	1	1	1	0	0	12323	6	.00048689442
treatment	21	56	55	Large	1.211295328942388	.8288590604026846	.9214785214785215	.92515808	3	baseline	1	1	1	0	tested	32	1	1				1	1	0	0	12323	6	.00048689442
treatment	21	33		Large	1.211295328942388	.7475192943770672		.90546662	0	endline	1	0	0	0	not tested/unknown		0	0				1	0	1	1	12323	6	.00048689442
treatment	21	33		Large	1.211295328942388	.7475192943770672		.90546662	0	endline	1	0	0	0	not tested/unknown		0	0				1	0	1	1	12323	6	.00048689442
treatment	21	33		Large	1.211295328942388	.7475192943770672		.90546662	0	endline	1	0	0	0	not tested/unknown			1	.2	0	0	0	1	1	1	12323	6	.00048689442
treatment	21	56	55	Large	1.211295328942388	.8288590604026846	.9214785214785215	.92515808	0	baseline	1	0	0	0	tested		0	0				0	1	0	0	12323	6	.00048689442
treatment	21	56	55	Large	1.211295328942388	.8288590604026846	.9214785214785215	.92515808	0	baseline	1	0	0	0	tested			1	.65555555	0	0	1	1	0	0	12323	6	.00048689442
treatment	21	33		Large	1.211295328942388	.7475192943770672		.90546662	0	endline	1	0	0	0	not tested/unknown		0	0				1	0	1	1	12323	6	.00048689442
treatment	21	56	55	Large	1.211295328942388	.8288590604026846	.9214785214785215	.92515808	4	baseline	1	1	0	1	tested			0	0	0	0	1	1	0	0	12323	6	.00048689442
treatment	21	56	55	Large	1.211295328942388	.8288590604026846	.9214785214785215	.92515808	0	baseline	1	0	0	0	not tested/unknown		0	0				0	1	0	0	12323	6	.00048689442
treatment	21	56	55	Large	1.211295328942388	.8288590604026846	.9214785214785215	.92515808	0	baseline	1	0	0	0	not tested/unknown		0	0				1	0	0	0	12323	6	.00048689442
treatment	21	33		Large	1.211295328942388	.7475192943770672		.90546662	0	endline	1	0	0	0	not tested/unknown		0	0				1	0	1	1	12323	6	.00048689442
treatment	21	33		Large	1.211295328942388	.7475192943770672		.90546662	0	endline	1	0	1	0	tested			1	.06666667	0	0	1	1	1	1	12323	6	.00048689442
treatment	21	56	55	Large	1.211295328942388	.8288590604026846	.9214785214785215	.92515808	4	baseline	1	1	1	1	not tested/unknown	35	1	0	.17777778	0	0	1	1	0	0	12323	6	.00048689442
treatment	21	56	55	Large	1.211295328942388	.8288590604026846	.9214785214785215	.92515808	3	baseline	1	1	0	0	tested			1	.81111109	0	1	1	1	0	0	12323	6	.00048689442
treatment	21	33		Large	1.211295328942388	.7475192943770672		.90546662	0	endline	1	0	0	0	not tested/unknown			1				0	1	1	1	12323	6	.00048689442
treatment	21	56	55	Large	1.211295328942388	.8288590604026846	.9214785214785215	.92515808	3	baseline	1	1	1	0	tested	35	1	1	.27777779	0	0	1	1	0	0	12323	6	.00048689442
treatment	21	56	55	Large	1.211295328942388	.8288590604026846	.9214785214785215	.92515808	4	baseline	1	1	1	1	tested			0	.24444444	0	0	1	1	0	0	12323	6	.00048689442
treatment	21	56	55	Large	1.211295328942388	.8288590604026846	.9214785214785215	.92515808	0	baseline	1	0	1	0	tested			0	.25555557	0	0	0	1	0	0	12323	6	.00048689442
treatment	21	56	55	Large	1.211295328942388	.8288590604026846	.9214785214785215	.92515808	0	baseline	1	0	0	0	not tested/unknown		0	0				0	1	0	0	12323	6	.00048689442
treatment	21	56	55	Large	1.211295328942388	.8288590604026846	.9214785214785215	.92515808	0	baseline	1	0	0	0	tested	6	0	0				0	1	0	0	12323	6	.00048689442
treatment	21	56	55	Large	1.211295328942388	.8288590604026846	.9214785214785215	.92515808	0	baseline	1	0	0	0	not tested/unknown		0	0				1	0	0	0	12323	6	.00048689442
treatment	21	33		Large	1.211295328942388	.7475192943770672		.90546662	0	endline	1	0	0	0	tested	52	1	1	.98888886	1	1	1	1	1	1	12323	6	.00048689442
treatment	21	56	55	Large	1.211295328942388	.8288590604026846	.9214785214785215	.92515808	0	baseline	1	0	0	1	not tested/unknown	26	1	1	.66666669	0	0	1	1	0	0	12323	6	.00048689442
treatment	21	33		Large	1.211295328942388	.7475192943770672		.90546662	2	endline	1	1	1	0	not tested/unknown			1	.55555558	0	0	1	1	1	1	12323	6	.00048689442
treatment	21	56	55	Large	1.211295328942388	.8288590604026846	.9214785214785215	.92515808	0	baseline	1	0	0	0	tested			1	.5	0	0	1	1	0	0	12323	6	.00048689442
treatment	21	56	55	Large	1.211295328942388	.8288590604026846	.9214785214785215	.92515808	0	baseline	1	0	0	0	tested	28	1	0				0	1	0	0	12323	6	.00048689442
treatment	21	56	55	Large	1.211295328942388	.8288590604026846	.9214785214785215	.92515808	2	baseline	1	1	1	0	tested			1	1	1	1	1	1	0	0	12323	6	.00048689442
treatment	22	57	50	Large	1.211295328942388	.8036029671494171	1.031726844583988	1.0042834	3	baseline	2	1	1	1	not tested/unknown		0	0				1	0	0	0	11007	6	.00054510764
treatment	22	57	50	Large	1.211295328942388	.8036029671494171	1.031726844583988	1.0042834	3	baseline	2	1	1	1	not tested/unknown		0	0				1	0	0	0	11007	6	.00054510764
treatment	22	57	50	Large	1.211295328942388	.8036029671494171	1.031726844583988	1.0042834	0	baseline	2	0	1	0	not tested/unknown	48	1	1	.5777778	0	0	1	1	0	0	11007	6	.00054510764
treatment	22	57	50	Large	1.211295328942388	.8036029671494171	1.031726844583988	1.0042834	0	baseline	2	0	1	0	tested	7	0	1				0	1	0	0	11007	6	.00054510764
treatment	22	57	50	Large	1.211295328942388	.8036029671494171	1.031726844583988	1.0042834	0	baseline	2	0	0	0	not tested/unknown	42	1	0				1	1	0	0	11007	6	.00054510764
treatment	22	57	50	Large	1.211295328942388	.8036029671494171	1.031726844583988	1.0042834	3	baseline	2	1	0	0	not tested/unknown		0	0				1	1	0	0	11007	6	.00054510764
treatment	22	57	50	Large	1.211295328942388	.8036029671494171	1.031726844583988	1.0042834	0	baseline	2	0	1	1	not tested/unknown		0	0				1	0	0	0	11007	6	.00054510764
treatment	22	30		Large	1.211295328942388	.7475192943770672		.90546662	2	endline	2	1	1	0	tested	23	1	1	1	1	1	1	1	1	2	11007	6	.00054510764
treatment	22	30		Large	1.211295328942388	.7475192943770672		.90546662	0	endline	2	0	1	0	tested	26	1	1	.91111112	0	1	0	1	1	2	11007	6	.00054510764
treatment	22	57	50	Large	1.211295328942388	.8036029671494171	1.031726844583988	1.0042834	0	baseline	2	0	1	1	not tested/unknown		0	0				1	0	0	0	11007	6	.00054510764
treatment	22	57	50	Large	1.211295328942388	.8036029671494171	1.031726844583988	1.0042834	0	baseline	2	0	0	0	not tested/unknown		0	0				0	1	0	0	11007	6	.00054510764
treatment	22	57	50	Large	1.211295328942388	.8036029671494171	1.031726844583988	1.0042834	4	baseline	2	1	1	0	tested			1				1	1	0	0	11007	6	.00054510764
treatment	22	57	50	Large	1.211295328942388	.8036029671494171	1.031726844583988	1.0042834	2	baseline	2	1	0	0	not tested/unknown	41	1	0				1	1	0	0	11007	6	.00054510764
treatment	22	30		Large	1.211295328942388	.7475192943770672		.90546662	0	endline	2	0	1	0	tested	15	1	1	.98888886	1	1	0	1	1	2	11007	6	.00054510764
treatment	22	30		Large	1.211295328942388	.7475192943770672		.90546662	0	endline	2	0	0	0	not tested/unknown			1	.73333335	0	0	0	1	1	2	11007	6	.00054510764
treatment	22	57	50	Large	1.211295328942388	.8036029671494171	1.031726844583988	1.0042834	0	baseline	2	0	1	1	not tested/unknown		0	0				1	0	0	0	11007	6	.00054510764
treatment	22	30		Large	1.211295328942388	.7475192943770672		.90546662	0	endline	2	0	1	0	tested			1	1	1	1	0	1	1	2	11007	6	.00054510764
treatment	22	30		Large	1.211295328942388	.7475192943770672		.90546662	0	endline	2	0	1	0	tested	16	1	1				1	1	1	2	11007	6	.00054510764
treatment	22	30		Large	1.211295328942388	.7475192943770672		.90546662	2	endline	2	1	1	1	not tested/unknown		0	0				1	0	1	2	11007	6	.00054510764
treatment	22	57	50	Large	1.211295328942388	.8036029671494171	1.031726844583988	1.0042834	3	baseline	2	1	0	0	not tested/unknown		0	0				1	0	0	0	11007	6	.00054510764
treatment	22	57	50	Large	1.211295328942388	.8036029671494171	1.031726844583988	1.0042834	0	baseline	2	0	0	0	not tested/unknown		0	0				0	1	0	0	11007	6	.00054510764
treatment	22	57	50	Large	1.211295328942388	.8036029671494171	1.031726844583988	1.0042834	4	baseline	2	1	0	0	not tested/unknown	41	1	1				1	1	0	0	11007	6	.00054510764
treatment	22	30		Large	1.211295328942388	.7475192943770672		.90546662	2	endline	2	1	0	0	not tested/unknown		0	0				1	0	1	2	11007	6	.00054510764
treatment	22	57	50	Large	1.211295328942388	.8036029671494171	1.031726844583988	1.0042834	0	baseline	2	0	1	1	not tested/unknown	41	1	0				1	1	0	0	11007	6	.00054510764
treatment	22	30		Large	1.211295328942388	.7475192943770672		.90546662	0	endline	2	0	0	0	not tested/unknown		0	0				0	1	1	2	11007	6	.00054510764
treatment	22	57	50	Large	1.211295328942388	.8036029671494171	1.031726844583988	1.0042834	3	baseline	2	1	0	0	not tested/unknown		0	0				1	0	0	0	11007	6	.00054510764
treatment	22	30		Large	1.211295328942388	.7475192943770672		.90546662	0	endline	2	0	1	0	tested			1	1	1	1	0	1	1	2	11007	6	.00054510764
treatment	22	57	50	Large	1.211295328942388	.8036029671494171	1.031726844583988	1.0042834	0	baseline	2	0	1	0	tested	19	1	0				1	1	0	0	11007	6	.00054510764
treatment	22	30		Large	1.211295328942388	.7475192943770672		.90546662	0	endline	2	0	0	0	tested			1	.94444442	0	1	0	1	1	2	11007	6	.00054510764
treatment	22	30		Large	1.211295328942388	.7475192943770672		.90546662	0	endline	2	0	1	0	tested			1	.76666665	0	0	0	1	1	2	11007	6	.00054510764
treatment	22	30		Large	1.211295328942388	.7475192943770672		.90546662	0	endline	2	0	0	0	tested			1	1	1	1	0	1	1	2	11007	6	.00054510764
treatment	22	30		Large	1.211295328942388	.7475192943770672		.90546662	0	endline	2	0	0	0	not tested/unknown		0	0				0	1	1	2	11007	6	.00054510764
treatment	22	30		Large	1.211295328942388	.7475192943770672		.90546662	0	endline	2	0	0	0	not tested/unknown			1	.95555556	1	1	0	1	1	2	11007	6	.00054510764
treatment	22	30		Large	1.211295328942388	.7475192943770672		.90546662	0	endline	2	0	1	0	tested			1	1	1	1	0	1	1	2	11007	6	.00054510764
treatment	22	30		Large	1.211295328942388	.7475192943770672		.90546662	0	endline	2	0	1	0	tested	29	1	1	1	1	1	0	1	1	2	11007	6	.00054510764
treatment	22	57	50	Large	1.211295328942388	.8036029671494171	1.031726844583988	1.0042834	3	baseline	2	1	0	0	not tested/unknown		0	0				1	0	0	0	11007	6	.00054510764
treatment	22	57	50	Large	1.211295328942388	.8036029671494171	1.031726844583988	1.0042834	2	baseline	2	1	0	0	not tested/unknown		0	0				1	0	0	0	11007	6	.00054510764
treatment	22	30		Large	1.211295328942388	.7475192943770672		.90546662	0	endline	2	0	1	1	not tested/unknown		0	0				1	0	1	2	11007	6	.00054510764
treatment	22	30		Large	1.211295328942388	.7475192943770672		.90546662	2	endline	2	1	1	1	not tested/unknown		0	0				1	0	1	2	11007	6	.00054510764
treatment	22	57	50	Large	1.211295328942388	.8036029671494171	1.031726844583988	1.0042834	0	baseline	2	0	0	0	not tested/unknown		0	0				1	0	0	0	11007	6	.00054510764
treatment	22	57	50	Large	1.211295328942388	.8036029671494171	1.031726844583988	1.0042834	3	baseline	2	1	1	1	tested	41	1	1	1	1	1	1	1	0	0	11007	6	.00054510764
treatment	22	30		Large	1.211295328942388	.7475192943770672		.90546662	0	endline	2	0	1	1	not tested/unknown		0	0				1	0	1	2	11007	6	.00054510764
treatment	22	57	50	Large	1.211295328942388	.8036029671494171	1.031726844583988	1.0042834	0	baseline	2	0	0	0	not tested/unknown		0	0				0	1	0	0	11007	6	.00054510764
treatment	22	57	50	Large	1.211295328942388	.8036029671494171	1.031726844583988	1.0042834	0	baseline	2	0	1	0	tested	29	1	1	.58888888	0	0	0	1	0	0	11007	6	.00054510764
treatment	22	57	50	Large	1.211295328942388	.8036029671494171	1.031726844583988	1.0042834	0	baseline	2	0	1	1	not tested/unknown	41	1	0				0	1	0	0	11007	6	.00054510764
treatment	22	57	50	Large	1.211295328942388	.8036029671494171	1.031726844583988	1.0042834	0	baseline	2	0	1	0	tested	17	1	1	1	1	1	0	1	0	0	11007	6	.00054510764
treatment	22	57	50	Large	1.211295328942388	.8036029671494171	1.031726844583988	1.0042834	2	baseline	2	1	1	1	not tested/unknown		0	0				1	0	0	0	11007	6	.00054510764
treatment	22	57	50	Large	1.211295328942388	.8036029671494171	1.031726844583988	1.0042834	0	baseline	2	0	1	0	not tested/unknown			1				1	1	0	0	11007	6	.00054510764
treatment	22	57	50	Large	1.211295328942388	.8036029671494171	1.031726844583988	1.0042834	6	baseline	2	1	0	1	tested	40	1	1	1	1	1	1	1	0	0	11007	6	.00054510764
treatment	22	57	50	Large	1.211295328942388	.8036029671494171	1.031726844583988	1.0042834	0	baseline	2	0	1	1	not tested/unknown		0	0				1	0	0	0	11007	6	.00054510764
treatment	22	57	50	Large	1.211295328942388	.8036029671494171	1.031726844583988	1.0042834	0	baseline	2	0	0	0	tested			1	.71111113	0	0	0	1	0	0	11007	6	.00054510764
treatment	22	57	50	Large	1.211295328942388	.8036029671494171	1.031726844583988	1.0042834	3	baseline	2	1	0	0	not tested/unknown	31	1	0				1	1	0	0	11007	6	.00054510764
treatment	22	30		Large	1.211295328942388	.7475192943770672		.90546662	0	endline	2	0	1	0	tested	12	1	1	.87777776	0	1	0	1	1	2	11007	6	.00054510764
treatment	22	57	50	Large	1.211295328942388	.8036029671494171	1.031726844583988	1.0042834	0	baseline	2	0	0	0	tested			1	.96666664	1	1	1	1	0	0	11007	6	.00054510764
treatment	22	57	50	Large	1.211295328942388	.8036029671494171	1.031726844583988	1.0042834	0	baseline	2	0	1	0	not tested/unknown	29	1	1	1	1	1	0	1	0	0	11007	6	.00054510764
treatment	22	57	50	Large	1.211295328942388	.8036029671494171	1.031726844583988	1.0042834	1	baseline	2	1	0	1	not tested/unknown		0	0				1	0	0	0	11007	6	.00054510764
treatment	22	57	50	Large	1.211295328942388	.8036029671494171	1.031726844583988	1.0042834	0	baseline	2	0	0	0	not tested/unknown		0	0				1	0	0	0	11007	6	.00054510764
treatment	22	57	50	Large	1.211295328942388	.8036029671494171	1.031726844583988	1.0042834	2	baseline	2	1	0	0	tested			1				1	1	0	0	11007	6	.00054510764
treatment	22	57	50	Large	1.211295328942388	.8036029671494171	1.031726844583988	1.0042834	0	baseline	2	0	0	0	not tested/unknown		0	0				0	1	0	0	11007	6	.00054510764
treatment	22	30		Large	1.211295328942388	.7475192943770672		.90546662	0	endline	2	0	0	0	not tested/unknown			1	1	1	1	0	1	1	2	11007	6	.00054510764
treatment	22	30		Large	1.211295328942388	.7475192943770672		.90546662	0	endline	2	0	0	0	not tested/unknown		0	0				0	1	1	2	11007	6	.00054510764
treatment	22	57	50	Large	1.211295328942388	.8036029671494171	1.031726844583988	1.0042834	0	baseline	2	0	0	1	not tested/unknown		0	0				1	0	0	0	11007	6	.00054510764
treatment	22	30		Large	1.211295328942388	.7475192943770672		.90546662	0	endline	2	0	0	0	not tested/unknown			0				0	1	1	2	11007	6	.00054510764
treatment	22	57	50	Large	1.211295328942388	.8036029671494171	1.031726844583988	1.0042834	0	baseline	2	0	0	1	tested	36	1	1	.74444443	0	0	0	1	0	0	11007	6	.00054510764
treatment	22	57	50	Large	1.211295328942388	.8036029671494171	1.031726844583988	1.0042834	0	baseline	2	0	0	0	not tested/unknown		0	0				1	0	0	0	11007	6	.00054510764
treatment	22	30		Large	1.211295328942388	.7475192943770672		.90546662	0	endline	2	0	0	0	tested	25	1	1	.2	0	0	0	1	1	2	11007	6	.00054510764
treatment	22	30		Large	1.211295328942388	.7475192943770672		.90546662	0	endline	2	0	0	0	tested			1	.8888889	0	1	0	1	1	2	11007	6	.00054510764
treatment	22	57	50	Large	1.211295328942388	.8036029671494171	1.031726844583988	1.0042834	0	baseline	2	0	0	0	not tested/unknown			1				0	1	0	0	11007	6	.00054510764
treatment	22	57	50	Large	1.211295328942388	.8036029671494171	1.031726844583988	1.0042834	0	baseline	2	0	0	0	not tested/unknown			0				0	1	0	0	11007	6	.00054510764
treatment	22	30		Large	1.211295328942388	.7475192943770672		.90546662	0	endline	2	0	1	1	tested			1	.13333334	0	0	1	1	1	2	11007	6	.00054510764
treatment	22	57	50	Large	1.211295328942388	.8036029671494171	1.031726844583988	1.0042834	0	baseline	2	0	0	0	tested	41	1	1	1	1	1	1	1	0	0	11007	6	.00054510764
treatment	22	30		Large	1.211295328942388	.7475192943770672		.90546662	2	endline	2	1	0	1	not tested/unknown		0	0				1	0	1	2	11007	6	.00054510764
treatment	22	30		Large	1.211295328942388	.7475192943770672		.90546662	0	endline	2	0	1	0	tested	30	1	1	1	1	1	0	1	1	2	11007	6	.00054510764
treatment	22	57	50	Large	1.211295328942388	.8036029671494171	1.031726844583988	1.0042834	0	baseline	2	0	1	1	not tested/unknown	41	1	0				1	1	0	0	11007	6	.00054510764
treatment	22	30		Large	1.211295328942388	.7475192943770672		.90546662	0	endline	2	0	0	0	not tested/unknown		0	0				0	1	1	2	11007	6	.00054510764
treatment	22	57	50	Large	1.211295328942388	.8036029671494171	1.031726844583988	1.0042834	2	baseline	2	1	1	0	tested			1				1	1	0	0	11007	6	.00054510764
treatment	22	57	50	Large	1.211295328942388	.8036029671494171	1.031726844583988	1.0042834	0	baseline	2	0	1	1	not tested/unknown	40	1	1	.9222222	0	1	1	1	0	0	11007	6	.00054510764
treatment	22	57	50	Large	1.211295328942388	.8036029671494171	1.031726844583988	1.0042834	5	baseline	2	1	1	0	tested			1				1	1	0	0	11007	6	.00054510764
treatment	22	57	50	Large	1.211295328942388	.8036029671494171	1.031726844583988	1.0042834	0	baseline	2	0	1	1	not tested/unknown	32	1	0				1	1	0	0	11007	6	.00054510764
treatment	22	57	50	Large	1.211295328942388	.8036029671494171	1.031726844583988	1.0042834	4	baseline	2	1	1	1	not tested/unknown	10	1	1				1	1	0	0	11007	6	.00054510764
treatment	23	36		Small	.960960960960961	.7475192943770672		.71833688	0	endline	1	0	0	0	not tested/unknown		0	0				1	1	1	1	23726	15	.00063221779
treatment	23	36		Small	.960960960960961	.7475192943770672		.71833688	0	endline	1	0	0	0	not tested/unknown		0	0				1	0	1	1	23726	15	.00063221779
treatment	23	54	50	Small	.960960960960961	1.221476510067114	.9774254317111459	1.1472934	0	baseline	1	0	1	0	tested	20	1	1	.2888889	0	0	1	1	0	0	23726	15	.00063221779
treatment	23	36		Small	.960960960960961	.7475192943770672		.71833688	2	endline	1	1	0	0	not tested/unknown		0	0				1	0	1	1	23726	15	.00063221779
treatment	23	54	50	Small	.960960960960961	1.221476510067114	.9774254317111459	1.1472934	0	baseline	1	0	0	0	not tested/unknown		0	0				0	1	0	0	23726	15	.00063221779
treatment	23	36		Small	.960960960960961	.7475192943770672		.71833688	0	endline	1	0	1	0	tested			1	.43333334	0	0	1	1	1	1	23726	15	.00063221779
treatment	23	36		Small	.960960960960961	.7475192943770672		.71833688	0	endline	1	0	0	0	tested	21	1	1	.80000001	0	1	0	1	1	1	23726	15	.00063221779
treatment	23	54	50	Small	.960960960960961	1.221476510067114	.9774254317111459	1.1472934	1	baseline	1	1	0	0	tested			0				1	1	0	0	23726	15	.00063221779
treatment	23	54	50	Small	.960960960960961	1.221476510067114	.9774254317111459	1.1472934	0	baseline	1	0	1	1	tested	34	1	1	.94444442	0	1	1	1	0	0	23726	15	.00063221779
treatment	23	54	50	Small	.960960960960961	1.221476510067114	.9774254317111459	1.1472934	3	baseline	1	1	1	1	not tested/unknown	21	1	0				1	1	0	0	23726	15	.00063221779
treatment	23	54	50	Small	.960960960960961	1.221476510067114	.9774254317111459	1.1472934	0	baseline	1	0	0	0	not tested/unknown		0	0				1	1	0	0	23726	15	.00063221779
treatment	23	54	50	Small	.960960960960961	1.221476510067114	.9774254317111459	1.1472934	0	baseline	1	0	0	0	not tested/unknown		0	0				0	1	0	0	23726	15	.00063221779
treatment	23	54	50	Small	.960960960960961	1.221476510067114	.9774254317111459	1.1472934	0	baseline	1	0	0	0	tested	25	1	1	.66666669	0	0	0	1	0	0	23726	15	.00063221779
treatment	23	36		Small	.960960960960961	.7475192943770672		.71833688	0	endline	1	0	1	1	not tested/unknown	41	1	1	1	1	1	1	1	1	1	23726	15	.00063221779
treatment	23	36		Small	.960960960960961	.7475192943770672		.71833688	0	endline	1	0	1	1	not tested/unknown		0	0				1	0	1	1	23726	15	.00063221779
treatment	23	54	50	Small	.960960960960961	1.221476510067114	.9774254317111459	1.1472934	0	baseline	1	0	0	0	not tested/unknown		0	0				1	0	0	0	23726	15	.00063221779
treatment	23	36		Small	.960960960960961	.7475192943770672		.71833688	0	endline	1	0	1	0	tested			1	.46666667	0	0	0	1	1	1	23726	15	.00063221779
treatment	23	36		Small	.960960960960961	.7475192943770672		.71833688	2	endline	1	1	0	0	tested			1	.78888887	0	0	1	1	1	1	23726	15	.00063221779
treatment	23	36		Small	.960960960960961	.7475192943770672		.71833688	1	endline	1	1	0	1	not tested/unknown	40	1	0	.66666669	0	0	1	1	1	1	23726	15	.00063221779
treatment	23	36		Small	.960960960960961	.7475192943770672		.71833688	0	endline	1	0	0	0	not tested/unknown		0	0				1	0	1	1	23726	15	.00063221779
treatment	23	54	50	Small	.960960960960961	1.221476510067114	.9774254317111459	1.1472934	0	baseline	1	0	0	0	not tested/unknown		0	0				1	0	0	0	23726	15	.00063221779
treatment	23	36		Small	.960960960960961	.7475192943770672		.71833688	2	endline	1	1	0	0	not tested/unknown		0	0				1	0	1	1	23726	15	.00063221779
treatment	23	54	50	Small	.960960960960961	1.221476510067114	.9774254317111459	1.1472934	0	baseline	1	0	0	0	not tested/unknown		0	0				1	0	0	0	23726	15	.00063221779
treatment	23	54	50	Small	.960960960960961	1.221476510067114	.9774254317111459	1.1472934	0	baseline	1	0	1	0	tested			0				1	1	0	0	23726	15	.00063221779
treatment	23	54	50	Small	.960960960960961	1.221476510067114	.9774254317111459	1.1472934	0	baseline	1	0	1	0	tested	11	1	1	.088888891	0	0	1	1	0	0	23726	15	.00063221779
treatment	23	36		Small	.960960960960961	.7475192943770672		.71833688	2	endline	1	1	1	1	tested			1	.98888886	1	1	1	1	1	1	23726	15	.00063221779
treatment	23	36		Small	.960960960960961	.7475192943770672		.71833688	0	endline	1	0	1	1	not tested/unknown		0	0				1	0	1	1	23726	15	.00063221779
treatment	23	54	50	Small	.960960960960961	1.221476510067114	.9774254317111459	1.1472934	0	baseline	1	0	0	0	not tested/unknown		0	0				1	1	0	0	23726	15	.00063221779
treatment	23	36		Small	.960960960960961	.7475192943770672		.71833688	0	endline	1	0	0	0	not tested/unknown		0	0				0	1	1	1	23726	15	.00063221779
treatment	23	54	50	Small	.960960960960961	1.221476510067114	.9774254317111459	1.1472934	3	baseline	1	1	0	0	tested	26	1	1	.75555557	0	0	1	1	0	0	23726	15	.00063221779
treatment	23	36		Small	.960960960960961	.7475192943770672		.71833688	0	endline	1	0	0	0	tested	41	1	1	1	1	1	1	1	1	1	23726	15	.00063221779
treatment	23	36		Small	.960960960960961	.7475192943770672		.71833688	0	endline	1	0	0	0	tested	35	1	1	.52222222	0	0	0	1	1	1	23726	15	.00063221779
treatment	23	54	50	Small	.960960960960961	1.221476510067114	.9774254317111459	1.1472934	1	baseline	1	1	1	0	tested			1	.06666667	0	0	1	1	0	0	23726	15	.00063221779
treatment	23	36		Small	.960960960960961	.7475192943770672		.71833688	0	endline	1	0	1	1	tested			1	.46666667	0	0	1	1	1	1	23726	15	.00063221779
treatment	23	54	50	Small	.960960960960961	1.221476510067114	.9774254317111459	1.1472934	0	baseline	1	0	0	0	not tested/unknown		0	0				1	0	0	0	23726	15	.00063221779
treatment	23	36		Small	.960960960960961	.7475192943770672		.71833688	0	endline	1	0	0	0	tested	34	1	1	.24444444	0	0	0	1	1	1	23726	15	.00063221779
treatment	23	36		Small	.960960960960961	.7475192943770672		.71833688	0	endline	1	0	0	0	not tested/unknown		0	0				0	1	1	1	23726	15	.00063221779
treatment	23	54	50	Small	.960960960960961	1.221476510067114	.9774254317111459	1.1472934	1	baseline	1	1	1	0	tested	34	1	0	0	0	0	1	1	0	0	23726	15	.00063221779
treatment	23	54	50	Small	.960960960960961	1.221476510067114	.9774254317111459	1.1472934	1	baseline	1	1	1	0	tested			0				1	1	0	0	23726	15	.00063221779
treatment	23	54	50	Small	.960960960960961	1.221476510067114	.9774254317111459	1.1472934	0	baseline	1	0	1	0	tested			1	.93333334	0	1	1	1	0	0	23726	15	.00063221779
treatment	23	54	50	Small	.960960960960961	1.221476510067114	.9774254317111459	1.1472934	1	baseline	1	1	0	0	not tested/unknown		1	0				1	0	0	0	23726	15	.00063221779
treatment	23	54	50	Small	.960960960960961	1.221476510067114	.9774254317111459	1.1472934	1	baseline	1	1	1	0	tested	40	1	1	1	1	1	1	1	0	0	23726	15	.00063221779
treatment	23	36		Small	.960960960960961	.7475192943770672		.71833688	2	endline	1	1	1	1	tested	28	1	1	1	1	1	1	1	1	1	23726	15	.00063221779
treatment	23	36		Small	.960960960960961	.7475192943770672		.71833688	0	endline	1	0	0	0	not tested/unknown		0	0				1	0	1	1	23726	15	.00063221779
treatment	23	36		Small	.960960960960961	.7475192943770672		.71833688	0	endline	1	0	1	0	tested	21	1	1	.64444447	0	0	0	1	1	1	23726	15	.00063221779
treatment	23	54	50	Small	.960960960960961	1.221476510067114	.9774254317111459	1.1472934	0	baseline	1	0	0	0	not tested/unknown	22	1	0				1	1	0	0	23726	15	.00063221779
treatment	23	54	50	Small	.960960960960961	1.221476510067114	.9774254317111459	1.1472934	0	baseline	1	0	0	0	not tested/unknown		0	0				1	0	0	0	23726	15	.00063221779
treatment	23	54	50	Small	.960960960960961	1.221476510067114	.9774254317111459	1.1472934	0	baseline	1	0	0	0	not tested/unknown		0	0				0	1	0	0	23726	15	.00063221779
treatment	23	54	50	Small	.960960960960961	1.221476510067114	.9774254317111459	1.1472934	0	baseline	1	0	0	0	not tested/unknown		0	0				0	1	0	0	23726	15	.00063221779
treatment	23	54	50	Small	.960960960960961	1.221476510067114	.9774254317111459	1.1472934	3	baseline	1	1	1	0	tested	26	1	1	.55555558	0	0	1	1	0	0	23726	15	.00063221779
treatment	23	54	50	Small	.960960960960961	1.221476510067114	.9774254317111459	1.1472934	0	baseline	1	0	0	0	not tested/unknown		0	0				0	1	0	0	23726	15	.00063221779
treatment	23	54	50	Small	.960960960960961	1.221476510067114	.9774254317111459	1.1472934	0	baseline	1	0	1	0	tested	32	1	0	0	0	0	1	1	0	0	23726	15	.00063221779
treatment	23	36		Small	.960960960960961	.7475192943770672		.71833688	0	endline	1	0	1	1	not tested/unknown		0	0				1	1	1	1	23726	15	.00063221779
treatment	23	54	50	Small	.960960960960961	1.221476510067114	.9774254317111459	1.1472934	1	baseline	1	1	1	0	tested	39	1	1	1	1	1	1	1	0	0	23726	15	.00063221779
treatment	23	54	50	Small	.960960960960961	1.221476510067114	.9774254317111459	1.1472934	1	baseline	1	1	1	0	tested		0	0				1	1	0	0	23726	15	.00063221779
treatment	23	36		Small	.960960960960961	.7475192943770672		.71833688	0	endline	1	0	0	0	not tested/unknown		0	0				1	0	1	1	23726	15	.00063221779
treatment	23	54	50	Small	.960960960960961	1.221476510067114	.9774254317111459	1.1472934	0	baseline	1	0	1	0	tested	30	1	1				0	1	0	0	23726	15	.00063221779
treatment	23	54	50	Small	.960960960960961	1.221476510067114	.9774254317111459	1.1472934	4	baseline	1	1	1	1	tested	22	1	0	0	0	0	1	1	0	0	23726	15	.00063221779
treatment	23	54	50	Small	.960960960960961	1.221476510067114	.9774254317111459	1.1472934	0	baseline	1	0	0	0	not tested/unknown	6	1	0				0	1	0	0	23726	15	.00063221779
treatment	23	54	50	Small	.960960960960961	1.221476510067114	.9774254317111459	1.1472934	1	baseline	1	1	0	0	tested			0				1	1	0	0	23726	15	.00063221779
treatment	23	54	50	Small	.960960960960961	1.221476510067114	.9774254317111459	1.1472934	0	baseline	1	0	0	0	not tested/unknown		0	0				1	1	0	0	23726	15	.00063221779
treatment	23	54	50	Small	.960960960960961	1.221476510067114	.9774254317111459	1.1472934	0	baseline	1	0	1	0	tested			0	.33333334	0	0	1	1	0	0	23726	15	.00063221779
treatment	23	36		Small	.960960960960961	.7475192943770672		.71833688	0	endline	1	0	1	1	tested		1	1	.95555556	1	1	1	1	1	1	23726	15	.00063221779
treatment	23	54	50	Small	.960960960960961	1.221476510067114	.9774254317111459	1.1472934	1	baseline	1	1	1	0	not tested/unknown			1	.65555555	0	0	1	1	0	0	23726	15	.00063221779
treatment	23	54	50	Small	.960960960960961	1.221476510067114	.9774254317111459	1.1472934	0	baseline	1	0	1	1	tested	20	1	1	.6111111	0	0	1	1	0	0	23726	15	.00063221779
treatment	23	36		Small	.960960960960961	.7475192943770672		.71833688	0	endline	1	0	0	0	not tested/unknown		0	0				1	0	1	1	23726	15	.00063221779
treatment	23	36		Small	.960960960960961	.7475192943770672		.71833688	0	endline	1	0	0	0	not tested/unknown		0	0				0	1	1	1	23726	15	.00063221779
treatment	23	36		Small	.960960960960961	.7475192943770672		.71833688	0	endline	1	0	0	0	not tested/unknown		0	0				0	1	1	1	23726	15	.00063221779
treatment	23	54	50	Small	.960960960960961	1.221476510067114	.9774254317111459	1.1472934	0	baseline	1	0	1	0	tested			1				1	1	0	0	23726	15	.00063221779
treatment	23	54	50	Small	.960960960960961	1.221476510067114	.9774254317111459	1.1472934	0	baseline	1	0	1	0	tested	34	1	0	0	0	0	0	1	0	0	23726	15	.00063221779
treatment	23	54	50	Small	.960960960960961	1.221476510067114	.9774254317111459	1.1472934	0	baseline	1	0	0	0	not tested/unknown		0	0				1	0	0	0	23726	15	.00063221779
treatment	23	36		Small	.960960960960961	.7475192943770672		.71833688	0	endline	1	0	0	0	not tested/unknown		0	0				1	0	1	1	23726	15	.00063221779
treatment	23	36		Small	.960960960960961	.7475192943770672		.71833688	0	endline	1	0	0	0	not tested/unknown	32	1	1	1	1	1	0	1	1	1	23726	15	.00063221779
treatment	23	36		Small	.960960960960961	.7475192943770672		.71833688	0	endline	1	0	0	0	not tested/unknown		0	0				0	1	1	1	23726	15	.00063221779
treatment	23	54	50	Small	.960960960960961	1.221476510067114	.9774254317111459	1.1472934	0	baseline	1	0	1	1	tested	32	1	0	.52222222	0	0	1	1	0	0	23726	15	.00063221779
treatment	23	54	50	Small	.960960960960961	1.221476510067114	.9774254317111459	1.1472934	0	baseline	1	0	1	1	tested	32	1	1	.77777779	0	0	1	1	0	0	23726	15	.00063221779
treatment	23	54	50	Small	.960960960960961	1.221476510067114	.9774254317111459	1.1472934	0	baseline	1	0	0	0	not tested/unknown	34	1	0				1	1	0	0	23726	15	.00063221779
treatment	23	54	50	Small	.960960960960961	1.221476510067114	.9774254317111459	1.1472934	0	baseline	1	0	0	0	not tested/unknown		1	0	.66666669	0	0	0	1	0	0	23726	15	.00063221779
treatment	23	36		Small	.960960960960961	.7475192943770672		.71833688	0	endline	1	0	0	1	not tested/unknown			1	.95555556	1	1	1	1	1	1	23726	15	.00063221779
treatment	23	36		Small	.960960960960961	.7475192943770672		.71833688	0	endline	1	0	1	0	tested			1	.78888887	0	0	0	1	1	1	23726	15	.00063221779
treatment	23	54	50	Small	.960960960960961	1.221476510067114	.9774254317111459	1.1472934	0	baseline	1	0	1	0	tested	41	1	0				1	1	0	0	23726	15	.00063221779
treatment	23	54	50	Small	.960960960960961	1.221476510067114	.9774254317111459	1.1472934	0	baseline	1	0	0	0	not tested/unknown		0	0				1	0	0	0	23726	15	.00063221779
treatment	23	54	50	Small	.960960960960961	1.221476510067114	.9774254317111459	1.1472934	0	baseline	1	0	0	0	not tested/unknown		0	0				1	0	0	0	23726	15	.00063221779
treatment	23	36		Small	.960960960960961	.7475192943770672		.71833688	0	endline	1	0	0	0	not tested/unknown		0	0				1	0	1	1	23726	15	.00063221779
treatment	23	54	50	Small	.960960960960961	1.221476510067114	.9774254317111459	1.1472934	0	baseline	1	0	1	1	not tested/unknown		1	1	.36666667	0	0	1	1	0	0	23726	15	.00063221779
treatment	23	36		Small	.960960960960961	.7475192943770672		.71833688	2	endline	1	1	0	0	tested	5	0	1				1	1	1	1	23726	15	.00063221779
treatment	24	31	24	Small	.960960960960961	.6107382550335571	1.168988749345892	.68607438	0	baseline	2	0	0	0	not tested/unknown	15	1	0	.37777779	0	0	0	1	0	0	17581	10	.00056879583
treatment	24	31	24	Small	.960960960960961	.6107382550335571	1.168988749345892	.68607438	0	baseline	2	0	1	0	not tested/unknown			1	.66666669	0	0	0	1	0	0	17581	10	.00056879583
treatment	24	23		Small	.960960960960961	.7475192943770672		.71833688	0	endline	2	0	1	1	not tested/unknown		0	0				1	0	1	2	17581	10	.00056879583
treatment	24	23		Small	.960960960960961	.7475192943770672		.71833688	0	endline	2	0	0	0	not tested/unknown	25	1	1	.95555556	1	1	0	1	1	2	17581	10	.00056879583
treatment	24	31	24	Small	.960960960960961	.6107382550335571	1.168988749345892	.68607438	4	baseline	2	1	1	0	tested	24	1	1	.93333334	0	1	1	1	0	0	17581	10	.00056879583
treatment	24	23		Small	.960960960960961	.7475192943770672		.71833688	0	endline	2	0	0	1	not tested/unknown		0	0				1	0	1	2	17581	10	.00056879583
treatment	24	31	24	Small	.960960960960961	.6107382550335571	1.168988749345892	.68607438	0	baseline	2	0	1	1	not tested/unknown		0	0				1	0	0	0	17581	10	.00056879583
treatment	24	31	24	Small	.960960960960961	.6107382550335571	1.168988749345892	.68607438	2	baseline	2	1	0	0	not tested/unknown	13	1	0				1	1	0	0	17581	10	.00056879583
treatment	24	31	24	Small	.960960960960961	.6107382550335571	1.168988749345892	.68607438	1	baseline	2	1	1	1	not tested/unknown		0	0				1	0	0	0	17581	10	.00056879583
treatment	24	31	24	Small	.960960960960961	.6107382550335571	1.168988749345892	.68607438	0	baseline	2	0	0	0	not tested/unknown		0	0				1	0	0	0	17581	10	.00056879583
treatment	24	23		Small	.960960960960961	.7475192943770672		.71833688	0	endline	2	0	0	0	not tested/unknown		0	0				0	1	1	2	17581	10	.00056879583
treatment	24	23		Small	.960960960960961	.7475192943770672		.71833688	0	endline	2	0	1	1	tested	13	1	1	1	1	1	1	1	1	2	17581	10	.00056879583
treatment	24	23		Small	.960960960960961	.7475192943770672		.71833688	0	endline	2	0	1	1	not tested/unknown		0	0				1	0	1	2	17581	10	.00056879583
treatment	24	31	24	Small	.960960960960961	.6107382550335571	1.168988749345892	.68607438	0	baseline	2	0	1	0	tested	22	1	1	.24444444	0	0	1	1	0	0	17581	10	.00056879583
treatment	24	23		Small	.960960960960961	.7475192943770672		.71833688	1	endline	2	1	1	0	not tested/unknown	41	1	0	.33333334	0	0	1	1	1	2	17581	10	.00056879583
treatment	24	31	24	Small	.960960960960961	.6107382550335571	1.168988749345892	.68607438	3	baseline	2	1	0	0	not tested/unknown		0	0				1	0	0	0	17581	10	.00056879583
treatment	24	31	24	Small	.960960960960961	.6107382550335571	1.168988749345892	.68607438	0	baseline	2	0	0	0	not tested/unknown	37	1	0				1	1	0	0	17581	10	.00056879583
treatment	24	31	24	Small	.960960960960961	.6107382550335571	1.168988749345892	.68607438	0	baseline	2	0	0	0	tested	11	0	0				0	1	0	0	17581	10	.00056879583
treatment	24	23		Small	.960960960960961	.7475192943770672		.71833688	0	endline	2	0	0	0	not tested/unknown			1	.55555558	0	0	1	1	1	2	17581	10	.00056879583
treatment	24	23		Small	.960960960960961	.7475192943770672		.71833688	0	endline	2	0	1	1	not tested/unknown			0	.33333334	0	0	1	1	1	2	17581	10	.00056879583
treatment	24	23		Small	.960960960960961	.7475192943770672		.71833688	0	endline	2	0	1	0	not tested/unknown	7	1	0	.21111111	0	0	0	1	1	2	17581	10	.00056879583
treatment	24	23		Small	.960960960960961	.7475192943770672		.71833688	0	endline	2	0	1	0	not tested/unknown			1	.84444445	0	1	0	1	1	2	17581	10	.00056879583
treatment	24	23		Small	.960960960960961	.7475192943770672		.71833688	0	endline	2	0	0	0	not tested/unknown		0	0				1	0	1	2	17581	10	.00056879583
treatment	24	31	24	Small	.960960960960961	.6107382550335571	1.168988749345892	.68607438	1	baseline	2	1	1	1	not tested/unknown	28	1	1	.55555558	0	0	1	1	0	0	17581	10	.00056879583
treatment	24	23		Small	.960960960960961	.7475192943770672		.71833688	1	endline	2	1	1	1	tested	10	1	1	.2	0	0	1	1	1	2	17581	10	.00056879583
treatment	24	23		Small	.960960960960961	.7475192943770672		.71833688	1	endline	2	1	0	0	not tested/unknown		0	0				1	0	1	2	17581	10	.00056879583
treatment	24	23		Small	.960960960960961	.7475192943770672		.71833688	0	endline	2	0	0	0	not tested/unknown		0	0				1	0	1	2	17581	10	.00056879583
treatment	24	31	24	Small	.960960960960961	.6107382550335571	1.168988749345892	.68607438	3	baseline	2	1	0	0	not tested/unknown		0	0				1	0	0	0	17581	10	.00056879583
treatment	24	31	24	Small	.960960960960961	.6107382550335571	1.168988749345892	.68607438	0	baseline	2	0	0	0	tested			1	.60000002	0	0	0	1	0	0	17581	10	.00056879583
treatment	24	31	24	Small	.960960960960961	.6107382550335571	1.168988749345892	.68607438	2	baseline	2	1	0	0	not tested/unknown		0	0				1	0	0	0	17581	10	.00056879583
treatment	24	31	24	Small	.960960960960961	.6107382550335571	1.168988749345892	.68607438	2	baseline	2	1	0	0	not tested/unknown		0	0				1	0	0	0	17581	10	.00056879583
treatment	24	31	24	Small	.960960960960961	.6107382550335571	1.168988749345892	.68607438	2	baseline	2	1	1	0	tested	21	1	1	1	1	1	1	1	0	0	17581	10	.00056879583
treatment	24	31	24	Small	.960960960960961	.6107382550335571	1.168988749345892	.68607438	0	baseline	2	0	1	0	tested	25	1	1	.76666665	0	0	0	1	0	0	17581	10	.00056879583
treatment	24	23		Small	.960960960960961	.7475192943770672		.71833688	0	endline	2	0	1	0	not tested/unknown	15	1	1	.48888889	0	0	1	1	1	2	17581	10	.00056879583
treatment	24	31	24	Small	.960960960960961	.6107382550335571	1.168988749345892	.68607438	1	baseline	2	1	1	0	not tested/unknown	29	1	1	.98888886	1	1	1	1	0	0	17581	10	.00056879583
treatment	24	31	24	Small	.960960960960961	.6107382550335571	1.168988749345892	.68607438	0	baseline	2	0	1	0	tested	23	1	1	.47777778	0	0	1	1	0	0	17581	10	.00056879583
treatment	24	31	24	Small	.960960960960961	.6107382550335571	1.168988749345892	.68607438	2	baseline	2	1	0	0	not tested/unknown		0	0				1	0	0	0	17581	10	.00056879583
treatment	24	23		Small	.960960960960961	.7475192943770672		.71833688	0	endline	2	0	1	1	tested	9	1	0	0	0	0	1	1	1	2	17581	10	.00056879583
treatment	24	31	24	Small	.960960960960961	.6107382550335571	1.168988749345892	.68607438	0	baseline	2	0	1	0	not tested/unknown			1	.66666669	0	0	0	1	0	0	17581	10	.00056879583
treatment	24	23		Small	.960960960960961	.7475192943770672		.71833688	0	endline	2	0	1	1	tested	16	1	1				1	1	1	2	17581	10	.00056879583
treatment	24	23		Small	.960960960960961	.7475192943770672		.71833688	0	endline	2	0	0	0	not tested/unknown		0	0				1	0	1	2	17581	10	.00056879583
treatment	24	23		Small	.960960960960961	.7475192943770672		.71833688	1	endline	2	1	0	0	not tested/unknown			1	.86666667	0	1	1	1	1	2	17581	10	.00056879583
treatment	24	23		Small	.960960960960961	.7475192943770672		.71833688	0	endline	2	0	1	0	not tested/unknown	21	1	1	.6111111	0	0	1	1	1	2	17581	10	.00056879583
treatment	24	23		Small	.960960960960961	.7475192943770672		.71833688	0	endline	2	0	1	1	tested			0				1	1	1	2	17581	10	.00056879583
treatment	24	31	24	Small	.960960960960961	.6107382550335571	1.168988749345892	.68607438	0	baseline	2	0	1	0	not tested/unknown	27	1	1	.81111109	0	1	0	1	0	0	17581	10	.00056879583
treatment	24	23		Small	.960960960960961	.7475192943770672		.71833688	0	endline	2	0	0	0	not tested/unknown		0	0				1	0	1	2	17581	10	.00056879583
treatment	24	31	24	Small	.960960960960961	.6107382550335571	1.168988749345892	.68607438	1	baseline	2	1	0	0	not tested/unknown		0	0				1	0	0	0	17581	10	.00056879583
treatment	25	41	40	Small	.960960960960961	.804386970044197	.927649136577708	.71705836	4	baseline	1	1	1	1	not tested/unknown	8	1	0	0	0	0	1	1	0	0	28303	15	.00052997918
treatment	25	33		Small	.960960960960961	.7475192943770672		.71833688	0	endline	1	0	0	0	not tested/unknown		0	0				1	1	1	1	28303	15	.00052997918
treatment	25	41	40	Small	.960960960960961	.804386970044197	.927649136577708	.71705836	1	baseline	1	1	0	0	tested	31	1	1	1	1	1	1	1	0	0	28303	15	.00052997918
treatment	25	41	40	Small	.960960960960961	.804386970044197	.927649136577708	.71705836	0	baseline	1	0	1	0	tested	9	1	1	.1	0	0	0	1	0	0	28303	15	.00052997918
treatment	25	33		Small	.960960960960961	.7475192943770672		.71833688	0	endline	1	0	0	0	not tested/unknown		0	0				1	1	1	1	28303	15	.00052997918
treatment	25	33		Small	.960960960960961	.7475192943770672		.71833688	2	endline	1	1	0	0	not tested/unknown	33	1	1	.27777779	0	0	1	1	1	1	28303	15	.00052997918
treatment	25	41	40	Small	.960960960960961	.804386970044197	.927649136577708	.71705836	1	baseline	1	1	0	0	not tested/unknown	21	1	0				1	1	0	0	28303	15	.00052997918
treatment	25	33		Small	.960960960960961	.7475192943770672		.71833688	0	endline	1	0	1	0	tested	24	1	1	.86666667	0	1	0	1	1	1	28303	15	.00052997918
treatment	25	33		Small	.960960960960961	.7475192943770672		.71833688	1	endline	1	1	0	0	not tested/unknown		0	0				1	0	1	1	28303	15	.00052997918
treatment	25	33		Small	.960960960960961	.7475192943770672		.71833688	2	endline	1	1	1	0	tested	38	1	0				1	1	1	1	28303	15	.00052997918
treatment	25	33		Small	.960960960960961	.7475192943770672		.71833688	2	endline	1	1	1	0	tested			1	.9222222	0	1	1	1	1	1	28303	15	.00052997918
treatment	25	41	40	Small	.960960960960961	.804386970044197	.927649136577708	.71705836	0	baseline	1	0	0	0	not tested/unknown	8	0	0				0	1	0	0	28303	15	.00052997918
treatment	25	41	40	Small	.960960960960961	.804386970044197	.927649136577708	.71705836	2	baseline	1	1	1	0	tested	31	1	1	1	1	1	1	1	0	0	28303	15	.00052997918
treatment	25	41	40	Small	.960960960960961	.804386970044197	.927649136577708	.71705836	0	baseline	1	0	0	0	not tested/unknown	33	1	0	.9222222	0	1	0	1	0	0	28303	15	.00052997918
treatment	25	41	40	Small	.960960960960961	.804386970044197	.927649136577708	.71705836	0	baseline	1	0	1	0	not tested/unknown	13	1	0				0	1	0	0	28303	15	.00052997918
treatment	25	41	40	Small	.960960960960961	.804386970044197	.927649136577708	.71705836	1	baseline	1	1	0	0	not tested/unknown		0	0				1	1	0	0	28303	15	.00052997918
treatment	25	41	40	Small	.960960960960961	.804386970044197	.927649136577708	.71705836	0	baseline	1	0	1	1	not tested/unknown	4	0	1				1	1	0	0	28303	15	.00052997918
treatment	25	41	40	Small	.960960960960961	.804386970044197	.927649136577708	.71705836	0	baseline	1	0	1	0	tested			1	1	1	1	0	1	0	0	28303	15	.00052997918
treatment	25	33		Small	.960960960960961	.7475192943770672		.71833688	1	endline	1	1	0	0	not tested/unknown			1	.81111109	0	1	1	1	1	1	28303	15	.00052997918
treatment	25	33		Small	.960960960960961	.7475192943770672		.71833688	2	endline	1	1	0	0	not tested/unknown		0	0				1	1	1	1	28303	15	.00052997918
treatment	25	41	40	Small	.960960960960961	.804386970044197	.927649136577708	.71705836	5	baseline	1	1	1	0	tested	15	1	1	1	1	1	1	1	0	0	28303	15	.00052997918
treatment	25	33		Small	.960960960960961	.7475192943770672		.71833688	0	endline	1	0	0	0	not tested/unknown	31	1	1	.53333336	0	0	1	1	1	1	28303	15	.00052997918
treatment	25	41	40	Small	.960960960960961	.804386970044197	.927649136577708	.71705836	0	baseline	1	0	0	0	not tested/unknown		0	0				1	1	0	0	28303	15	.00052997918
treatment	25	33		Small	.960960960960961	.7475192943770672		.71833688	0	endline	1	0	0	0	not tested/unknown	27	1	1				0	1	1	1	28303	15	.00052997918
treatment	25	33		Small	.960960960960961	.7475192943770672		.71833688	2	endline	1	1	1	1	not tested/unknown	30	1	1	.75555557	0	0	1	1	1	1	28303	15	.00052997918
treatment	25	41	40	Small	.960960960960961	.804386970044197	.927649136577708	.71705836	0	baseline	1	0	0	0	not tested/unknown	30	1	0				0	1	0	0	28303	15	.00052997918
treatment	25	33		Small	.960960960960961	.7475192943770672		.71833688	0	endline	1	0	1	1	tested	25	1	1				1	1	1	1	28303	15	.00052997918
treatment	25	41	40	Small	.960960960960961	.804386970044197	.927649136577708	.71705836	2	baseline	1	1	1	0	tested	31	1	1	.48888889	0	0	1	1	0	0	28303	15	.00052997918
treatment	25	33		Small	.960960960960961	.7475192943770672		.71833688	1	endline	1	1	0	0	not tested/unknown		0	0				1	0	1	1	28303	15	.00052997918
treatment	25	41	40	Small	.960960960960961	.804386970044197	.927649136577708	.71705836	0	baseline	1	0	1	0	tested	25	0	0				0	1	0	0	28303	15	.00052997918
treatment	25	41	40	Small	.960960960960961	.804386970044197	.927649136577708	.71705836	1	baseline	1	1	0	0	not tested/unknown		0	0				1	0	0	0	28303	15	.00052997918
treatment	25	33		Small	.960960960960961	.7475192943770672		.71833688	2	endline	1	1	1	1	not tested/unknown		0	0				1	0	1	1	28303	15	.00052997918
treatment	25	41	40	Small	.960960960960961	.804386970044197	.927649136577708	.71705836	0	baseline	1	0	0	0	not tested/unknown	36	1	0				0	1	0	0	28303	15	.00052997918
treatment	25	33		Small	.960960960960961	.7475192943770672		.71833688	2	endline	1	1	1	0	tested	16	1	1	1	1	1	1	1	1	1	28303	15	.00052997918
treatment	25	41	40	Small	.960960960960961	.804386970044197	.927649136577708	.71705836	0	baseline	1	0	0	0	tested	39	1	0	.011111111	0	0	0	1	0	0	28303	15	.00052997918
treatment	25	41	40	Small	.960960960960961	.804386970044197	.927649136577708	.71705836	3	baseline	1	1	0	0	not tested/unknown		0	0				1	0	0	0	28303	15	.00052997918
treatment	25	41	40	Small	.960960960960961	.804386970044197	.927649136577708	.71705836	0	baseline	1	0	0	0	not tested/unknown		0	0				1	0	0	0	28303	15	.00052997918
treatment	25	41	40	Small	.960960960960961	.804386970044197	.927649136577708	.71705836	0	baseline	1	0	0	0	not tested/unknown	30	1	1	.68888891	0	0	1	1	0	0	28303	15	.00052997918
treatment	25	41	40	Small	.960960960960961	.804386970044197	.927649136577708	.71705836	1	baseline	1	1	0	0	not tested/unknown	41	1	1	.71111113	0	0	1	1	0	0	28303	15	.00052997918
treatment	25	41	40	Small	.960960960960961	.804386970044197	.927649136577708	.71705836	0	baseline	1	0	1	0	tested	41	1	0	.66666669	0	0	1	1	0	0	28303	15	.00052997918
treatment	25	41	40	Small	.960960960960961	.804386970044197	.927649136577708	.71705836	1	baseline	1	1	1	0	tested	35	1	0				1	1	0	0	28303	15	.00052997918
treatment	25	33		Small	.960960960960961	.7475192943770672		.71833688	0	endline	1	0	0	0	not tested/unknown	38	1	1	.36666667	0	0	1	1	1	1	28303	15	.00052997918
treatment	25	41	40	Small	.960960960960961	.804386970044197	.927649136577708	.71705836	0	baseline	1	0	0	0	not tested/unknown		0	0				0	1	0	0	28303	15	.00052997918
treatment	25	41	40	Small	.960960960960961	.804386970044197	.927649136577708	.71705836	1	baseline	1	1	0	0	not tested/unknown		0	0				1	0	0	0	28303	15	.00052997918
treatment	25	41	40	Small	.960960960960961	.804386970044197	.927649136577708	.71705836	3	baseline	1	1	0	0	not tested/unknown	29	1	1	.89999998	0	1	1	1	0	0	28303	15	.00052997918
treatment	25	33		Small	.960960960960961	.7475192943770672		.71833688	2	endline	1	1	0	0	not tested/unknown		0	0				1	1	1	1	28303	15	.00052997918
treatment	25	33		Small	.960960960960961	.7475192943770672		.71833688	0	endline	1	0	0	0	tested	31	1	1	.66666669	0	0	0	1	1	1	28303	15	.00052997918
treatment	25	41	40	Small	.960960960960961	.804386970044197	.927649136577708	.71705836	2	baseline	1	1	0	0	not tested/unknown		0	0				1	1	0	0	28303	15	.00052997918
treatment	25	33		Small	.960960960960961	.7475192943770672		.71833688	1	endline	1	1	1	0	tested	28	1	1	.21111111	0	0	1	1	1	1	28303	15	.00052997918
treatment	25	33		Small	.960960960960961	.7475192943770672		.71833688	0	endline	1	0	1	0	not tested/unknown			1	.93333334	0	1	1	1	1	1	28303	15	.00052997918
treatment	25	41	40	Small	.960960960960961	.804386970044197	.927649136577708	.71705836	4	baseline	1	1	1	0	not tested/unknown	26	1	1	.66666669	0	0	1	1	0	0	28303	15	.00052997918
treatment	25	33		Small	.960960960960961	.7475192943770672		.71833688	0	endline	1	0	1	0	tested	40	1	0	.32222223	0	0	0	1	1	1	28303	15	.00052997918
treatment	25	41	40	Small	.960960960960961	.804386970044197	.927649136577708	.71705836	2	baseline	1	1	0	0	not tested/unknown	25	0	0	.33333334	0	0	1	1	0	0	28303	15	.00052997918
treatment	25	41	40	Small	.960960960960961	.804386970044197	.927649136577708	.71705836	3	baseline	1	1	1	0	tested			1	.95555556	1	1	1	1	0	0	28303	15	.00052997918
treatment	25	41	40	Small	.960960960960961	.804386970044197	.927649136577708	.71705836	0	baseline	1	0	0	0	not tested/unknown	32	1	0	.54444444	0	0	0	1	0	0	28303	15	.00052997918
treatment	25	33		Small	.960960960960961	.7475192943770672		.71833688	2	endline	1	1	0	0	tested	12	1	1	.53333336	0	0	1	1	1	1	28303	15	.00052997918
treatment	25	33		Small	.960960960960961	.7475192943770672		.71833688	2	endline	1	1	0	0	not tested/unknown	26	1	1	.33333334	0	0	1	1	1	1	28303	15	.00052997918
treatment	25	41	40	Small	.960960960960961	.804386970044197	.927649136577708	.71705836	0	baseline	1	0	0	0	tested	27	0	0				0	1	0	0	28303	15	.00052997918
treatment	25	33		Small	.960960960960961	.7475192943770672		.71833688	0	endline	1	0	0	0	not tested/unknown		0	0				1	1	1	1	28303	15	.00052997918
treatment	25	33		Small	.960960960960961	.7475192943770672		.71833688	0	endline	1	0	0	0	not tested/unknown	39	1	1	.83333331	0	1	0	1	1	1	28303	15	.00052997918
treatment	25	33		Small	.960960960960961	.7475192943770672		.71833688	0	endline	1	0	0	0	not tested/unknown		0	0				1	1	1	1	28303	15	.00052997918
treatment	25	41	40	Small	.960960960960961	.804386970044197	.927649136577708	.71705836	0	baseline	1	0	0	0	not tested/unknown		0	0				0	1	0	0	28303	15	.00052997918
treatment	25	33		Small	.960960960960961	.7475192943770672		.71833688	0	endline	1	0	0	0	tested			1	.16666667	0	0	1	1	1	1	28303	15	.00052997918
treatment	25	33		Small	.960960960960961	.7475192943770672		.71833688	0	endline	1	0	0	0	not tested/unknown			1	.47777778	0	0	0	1	1	1	28303	15	.00052997918
treatment	25	41	40	Small	.960960960960961	.804386970044197	.927649136577708	.71705836	0	baseline	1	0	0	0	not tested/unknown		0	0				1	0	0	0	28303	15	.00052997918
treatment	25	41	40	Small	.960960960960961	.804386970044197	.927649136577708	.71705836	2	baseline	1	1	0	0	not tested/unknown	36	1	1	.63333333	0	0	1	1	0	0	28303	15	.00052997918
treatment	25	41	40	Small	.960960960960961	.804386970044197	.927649136577708	.71705836	0	baseline	1	0	0	0	not tested/unknown	35	1	0				1	1	0	0	28303	15	.00052997918
treatment	25	33		Small	.960960960960961	.7475192943770672		.71833688	2	endline	1	1	1	1	not tested/unknown		0	0				1	0	1	1	28303	15	.00052997918
treatment	25	33		Small	.960960960960961	.7475192943770672		.71833688	1	endline	1	1	0	0	not tested/unknown		0	0				1	1	1	1	28303	15	.00052997918
treatment	25	41	40	Small	.960960960960961	.804386970044197	.927649136577708	.71705836	0	baseline	1	0	0	0	not tested/unknown	29	1	1				0	1	0	0	28303	15	.00052997918
treatment	25	33		Small	.960960960960961	.7475192943770672		.71833688	0	endline	1	0	0	0	tested			1	1	1	1	0	1	1	1	28303	15	.00052997918
treatment	25	41	40	Small	.960960960960961	.804386970044197	.927649136577708	.71705836	2	baseline	1	1	0	0	not tested/unknown	3	0	1	1	1	1	1	1	0	0	28303	15	.00052997918
treatment	25	33		Small	.960960960960961	.7475192943770672		.71833688	0	endline	1	0	1	0	tested	14	1	0				1	1	1	1	28303	15	.00052997918
treatment	26	40	40	Small	.960960960960961	.6107382550335571	.9050235478806907	.53115433	1	baseline	1	1	0	0	tested	32	1	1	.5	0	0	1	1	0	0	29352	12	.00040883073
treatment	26	16		Small	.960960960960961	.7475192943770672		.71833688	0	endline	1	0	1	1	not tested/unknown	21	1	1	.91111112	0	1	1	1	1	1	29352	12	.00040883073
treatment	26	40	40	Small	.960960960960961	.6107382550335571	.9050235478806907	.53115433	1	baseline	1	1	0	0	not tested/unknown		0	0				1	1	0	0	29352	12	.00040883073
treatment	26	40	40	Small	.960960960960961	.6107382550335571	.9050235478806907	.53115433	0	baseline	1	0	0	0	not tested/unknown	23	1	0	.56666666	0	0	0	1	0	0	29352	12	.00040883073
treatment	26	40	40	Small	.960960960960961	.6107382550335571	.9050235478806907	.53115433	2	baseline	1	1	1	0	tested			1	.35555556	0	0	1	1	0	0	29352	12	.00040883073
treatment	26	16		Small	.960960960960961	.7475192943770672		.71833688	2	endline	1	1	1	1	not tested/unknown	20	1	1	.42222223	0	0	1	1	1	1	29352	12	.00040883073
treatment	26	40	40	Small	.960960960960961	.6107382550335571	.9050235478806907	.53115433	1	baseline	1	1	0	0	not tested/unknown		0	0				1	1	0	0	29352	12	.00040883073
treatment	26	40	40	Small	.960960960960961	.6107382550335571	.9050235478806907	.53115433	0	baseline	1	0	1	0	tested	32	1	1	.82222223	0	1	1	1	0	0	29352	12	.00040883073
treatment	26	16		Small	.960960960960961	.7475192943770672		.71833688	2	endline	1	1	1	1	tested	26	1	1	.64444447	0	0	1	1	1	1	29352	12	.00040883073
treatment	26	40	40	Small	.960960960960961	.6107382550335571	.9050235478806907	.53115433	3	baseline	1	1	0	0	not tested/unknown		0	0				1	0	0	0	29352	12	.00040883073
treatment	26	40	40	Small	.960960960960961	.6107382550335571	.9050235478806907	.53115433	0	baseline	1	0	0	0	not tested/unknown		0	0				1	1	0	0	29352	12	.00040883073
treatment	26	40	40	Small	.960960960960961	.6107382550335571	.9050235478806907	.53115433	0	baseline	1	0	0	0	not tested/unknown	20	1	1				0	1	0	0	29352	12	.00040883073
treatment	26	16		Small	.960960960960961	.7475192943770672		.71833688	2	endline	1	1	1	1	not tested/unknown			1	.5777778	0	0	1	1	1	1	29352	12	.00040883073
treatment	26	40	40	Small	.960960960960961	.6107382550335571	.9050235478806907	.53115433	1	baseline	1	1	0	0	tested	18	1	1	.97777778	1	1	1	1	0	0	29352	12	.00040883073
treatment	26	16		Small	.960960960960961	.7475192943770672		.71833688	0	endline	1	0	0	0	tested	21	1	0	.1	0	0	1	1	1	1	29352	12	.00040883073
treatment	26	40	40	Small	.960960960960961	.6107382550335571	.9050235478806907	.53115433	1	baseline	1	1	1	0	tested	13	1	0	.33333334	0	0	1	1	0	0	29352	12	.00040883073
treatment	26	40	40	Small	.960960960960961	.6107382550335571	.9050235478806907	.53115433	1	baseline	1	1	1	1	tested			1	.96666664	1	1	1	1	0	0	29352	12	.00040883073
treatment	26	40	40	Small	.960960960960961	.6107382550335571	.9050235478806907	.53115433	0	baseline	1	0	0	0	not tested/unknown		0	0				1	1	0	0	29352	12	.00040883073
treatment	26	40	40	Small	.960960960960961	.6107382550335571	.9050235478806907	.53115433	1	baseline	1	1	0	0	tested	29	1	1	.52222222	0	0	1	1	0	0	29352	12	.00040883073
treatment	26	40	40	Small	.960960960960961	.6107382550335571	.9050235478806907	.53115433	1	baseline	1	1	0	0	tested	35	1	1	.97777778	1	1	1	1	0	0	29352	12	.00040883073
treatment	26	16		Small	.960960960960961	.7475192943770672		.71833688	0	endline	1	0	0	0	tested	39	1	1	.12222222	0	0	1	1	1	1	29352	12	.00040883073
treatment	26	16		Small	.960960960960961	.7475192943770672		.71833688	0	endline	1	0	0	0	not tested/unknown		0	0				1	0	1	1	29352	12	.00040883073
treatment	26	40	40	Small	.960960960960961	.6107382550335571	.9050235478806907	.53115433	2	baseline	1	1	1	0	tested	18	1	0	.33333334	0	0	1	1	0	0	29352	12	.00040883073
treatment	26	16		Small	.960960960960961	.7475192943770672		.71833688	0	endline	1	0	0	0	tested			1	.74444443	0	0	0	1	1	1	29352	12	.00040883073
treatment	26	40	40	Small	.960960960960961	.6107382550335571	.9050235478806907	.53115433	1	baseline	1	1	1	1	not tested/unknown	19	1	1	.23333333	0	0	1	1	0	0	29352	12	.00040883073
treatment	26	16		Small	.960960960960961	.7475192943770672		.71833688	2	endline	1	1	1	0	tested	30	1	1	.62222224	0	0	1	1	1	1	29352	12	.00040883073
treatment	26	40	40	Small	.960960960960961	.6107382550335571	.9050235478806907	.53115433	0	baseline	1	0	1	0	tested	33	1	1	.73333335	0	0	0	1	0	0	29352	12	.00040883073
treatment	26	40	40	Small	.960960960960961	.6107382550335571	.9050235478806907	.53115433	0	baseline	1	0	1	1	not tested/unknown		0	0				1	0	0	0	29352	12	.00040883073
treatment	26	40	40	Small	.960960960960961	.6107382550335571	.9050235478806907	.53115433	0	baseline	1	0	1	1	not tested/unknown		0	0				1	0	0	0	29352	12	.00040883073
treatment	26	16		Small	.960960960960961	.7475192943770672		.71833688	0	endline	1	0	0	0	not tested/unknown		0	0				1	0	1	1	29352	12	.00040883073
treatment	26	40	40	Small	.960960960960961	.6107382550335571	.9050235478806907	.53115433	0	baseline	1	0	1	0	tested	41	1	1	.84444445	0	1	0	1	0	0	29352	12	.00040883073
treatment	26	16		Small	.960960960960961	.7475192943770672		.71833688	0	endline	1	0	0	0	not tested/unknown		0	0				0	1	1	1	29352	12	.00040883073
treatment	26	40	40	Small	.960960960960961	.6107382550335571	.9050235478806907	.53115433	1	baseline	1	1	1	1	tested	33	1	1	.94444442	0	1	1	1	0	0	29352	12	.00040883073
treatment	26	40	40	Small	.960960960960961	.6107382550335571	.9050235478806907	.53115433	1	baseline	1	1	0	0	not tested/unknown		0	0				1	1	0	0	29352	12	.00040883073
treatment	26	40	40	Small	.960960960960961	.6107382550335571	.9050235478806907	.53115433	0	baseline	1	0	1	0	not tested/unknown	22	1	1	.98888886	1	1	0	1	0	0	29352	12	.00040883073
treatment	26	40	40	Small	.960960960960961	.6107382550335571	.9050235478806907	.53115433	1	baseline	1	1	1	1	not tested/unknown	26	1	0	.13333334	0	0	1	1	0	0	29352	12	.00040883073
treatment	26	40	40	Small	.960960960960961	.6107382550335571	.9050235478806907	.53115433	1	baseline	1	1	1	1	not tested/unknown	23	1	1	1	1	1	1	1	0	0	29352	12	.00040883073
treatment	26	40	40	Small	.960960960960961	.6107382550335571	.9050235478806907	.53115433	2	baseline	1	1	1	1	not tested/unknown	30	1	0	.13333334	0	0	1	1	0	0	29352	12	.00040883073
treatment	26	40	40	Small	.960960960960961	.6107382550335571	.9050235478806907	.53115433	0	baseline	1	0	1	1	not tested/unknown		0	0				1	1	0	0	29352	12	.00040883073
treatment	26	40	40	Small	.960960960960961	.6107382550335571	.9050235478806907	.53115433	1	baseline	1	1	1	1	tested	40	1	0	.9222222	0	1	1	1	0	0	29352	12	.00040883073
treatment	26	16		Small	.960960960960961	.7475192943770672		.71833688	0	endline	1	0	0	0	tested			1	.69999999	0	0	0	1	1	1	29352	12	.00040883073
treatment	26	40	40	Small	.960960960960961	.6107382550335571	.9050235478806907	.53115433	1	baseline	1	1	0	0	tested	24	1	1	.41111112	0	0	1	1	0	0	29352	12	.00040883073
treatment	26	40	40	Small	.960960960960961	.6107382550335571	.9050235478806907	.53115433	0	baseline	1	0	0	0	not tested/unknown	40	1	0				0	1	0	0	29352	12	.00040883073
treatment	26	40	40	Small	.960960960960961	.6107382550335571	.9050235478806907	.53115433	1	baseline	1	1	0	0	tested	26	1	1	1	1	1	1	1	0	0	29352	12	.00040883073
treatment	26	40	40	Small	.960960960960961	.6107382550335571	.9050235478806907	.53115433	0	baseline	1	0	1	0	tested	50	0	1	.18888889	0	0	0	1	0	0	29352	12	.00040883073
treatment	26	40	40	Small	.960960960960961	.6107382550335571	.9050235478806907	.53115433	0	baseline	1	0	0	0	tested	17	1	1	1	1	1	0	1	0	0	29352	12	.00040883073
treatment	26	40	40	Small	.960960960960961	.6107382550335571	.9050235478806907	.53115433	2	baseline	1	1	0	0	not tested/unknown		1	0				1	0	0	0	29352	12	.00040883073
treatment	26	40	40	Small	.960960960960961	.6107382550335571	.9050235478806907	.53115433	0	baseline	1	0	0	0	tested			1	.2888889	0	0	0	1	0	0	29352	12	.00040883073
treatment	26	40	40	Small	.960960960960961	.6107382550335571	.9050235478806907	.53115433	0	baseline	1	0	1	0	tested	24	1	1	.60000002	0	0	1	1	0	0	29352	12	.00040883073
treatment	26	40	40	Small	.960960960960961	.6107382550335571	.9050235478806907	.53115433	0	baseline	1	0	1	1	not tested/unknown		0	0				1	0	0	0	29352	12	.00040883073
treatment	26	16		Small	.960960960960961	.7475192943770672		.71833688	2	endline	1	1	1	1	tested			1	1	1	1	1	1	1	1	29352	12	.00040883073
treatment	26	16		Small	.960960960960961	.7475192943770672		.71833688	2	endline	1	1	0	0	not tested/unknown		0	0				1	0	1	1	29352	12	.00040883073
treatment	26	16		Small	.960960960960961	.7475192943770672		.71833688	0	endline	1	0	0	0	tested			0	1	1	1	0	1	1	1	29352	12	.00040883073
treatment	26	16		Small	.960960960960961	.7475192943770672		.71833688	0	endline	1	0	1	1	not tested/unknown		0	0				1	0	1	1	29352	12	.00040883073
treatment	26	40	40	Small	.960960960960961	.6107382550335571	.9050235478806907	.53115433	0	baseline	1	0	1	1	not tested/unknown		0	0				1	0	0	0	29352	12	.00040883073
treatment	26	40	40	Small	.960960960960961	.6107382550335571	.9050235478806907	.53115433	1	baseline	1	1	1	0	tested	24	1	0	.62222224	0	0	1	1	0	0	29352	12	.00040883073
treatment	27	24		Small	.960960960960961	.7475192943770672		.71833688	0	endline	2	0	0	0	not tested/unknown		0	0				1	0	1	2	14759	12	.00081306323
treatment	27	24		Small	.960960960960961	.7475192943770672		.71833688	0	endline	2	0	0	0	not tested/unknown		0	0				1	0	1	2	14759	12	.00081306323
treatment	27	53	49	Small	.960960960960961	.818158794478916	.9789030211770736	.7696318	1	baseline	2	1	0	0	tested	36	1	1	.33333334	0	0	1	1	0	0	14759	12	.00081306323
treatment	27	53	49	Small	.960960960960961	.818158794478916	.9789030211770736	.7696318	3	baseline	2	1	1	0	tested	31	1	1	.52222222	0	0	1	1	0	0	14759	12	.00081306323
treatment	27	24		Small	.960960960960961	.7475192943770672		.71833688	0	endline	2	0	0	0	not tested/unknown		0	0				1	0	1	2	14759	12	.00081306323
treatment	27	53	49	Small	.960960960960961	.818158794478916	.9789030211770736	.7696318	0	baseline	2	0	1	0	tested	40	1	1	.95555556	1	1	1	1	0	0	14759	12	.00081306323
treatment	27	24		Small	.960960960960961	.7475192943770672		.71833688	0	endline	2	0	1	0	not tested/unknown			1	1	1	1	1	1	1	2	14759	12	.00081306323
treatment	27	53	49	Small	.960960960960961	.818158794478916	.9789030211770736	.7696318	0	baseline	2	0	0	0	not tested/unknown		0	0				1	0	0	0	14759	12	.00081306323
treatment	27	24		Small	.960960960960961	.7475192943770672		.71833688	0	endline	2	0	0	0	not tested/unknown		0	0				1	0	1	2	14759	12	.00081306323
treatment	27	24		Small	.960960960960961	.7475192943770672		.71833688	2	endline	2	1	1	1	tested			1	.74444443	0	0	1	1	1	2	14759	12	.00081306323
treatment	27	53	49	Small	.960960960960961	.818158794478916	.9789030211770736	.7696318	0	baseline	2	0	0	0	not tested/unknown		0	0				1	0	0	0	14759	12	.00081306323
treatment	27	53	49	Small	.960960960960961	.818158794478916	.9789030211770736	.7696318	5	baseline	2	1	1	1	not tested/unknown			0				1	1	0	0	14759	12	.00081306323
treatment	27	24		Small	.960960960960961	.7475192943770672		.71833688	2	endline	2	1	0	0	not tested/unknown	29	1	0				1	1	1	2	14759	12	.00081306323
treatment	27	24		Small	.960960960960961	.7475192943770672		.71833688	0	endline	2	0	0	0	not tested/unknown		0	0				1	0	1	2	14759	12	.00081306323
treatment	27	24		Small	.960960960960961	.7475192943770672		.71833688	0	endline	2	0	1	0	tested	14	1	1	.67777777	0	0	1	1	1	2	14759	12	.00081306323
treatment	27	53	49	Small	.960960960960961	.818158794478916	.9789030211770736	.7696318	0	baseline	2	0	0	0	not tested/unknown	41	1	0				1	1	0	0	14759	12	.00081306323
treatment	27	24		Small	.960960960960961	.7475192943770672		.71833688	0	endline	2	0	1	0	tested	19	1	1	.66666669	0	0	1	1	1	2	14759	12	.00081306323
treatment	27	24		Small	.960960960960961	.7475192943770672		.71833688	2	endline	2	1	1	1	not tested/unknown		0	0				1	0	1	2	14759	12	.00081306323
treatment	27	53	49	Small	.960960960960961	.818158794478916	.9789030211770736	.7696318	0	baseline	2	0	1	1	not tested/unknown		0	0				1	0	0	0	14759	12	.00081306323
treatment	27	53	49	Small	.960960960960961	.818158794478916	.9789030211770736	.7696318	0	baseline	2	0	1	0	tested	10	0	0				0	1	0	0	14759	12	.00081306323
treatment	27	53	49	Small	.960960960960961	.818158794478916	.9789030211770736	.7696318	0	baseline	2	0	0	0	not tested/unknown		0	0				1	0	0	0	14759	12	.00081306323
treatment	27	53	49	Small	.960960960960961	.818158794478916	.9789030211770736	.7696318	1	baseline	2	1	0	0	not tested/unknown		0	0				1	1	0	0	14759	12	.00081306323
treatment	27	24		Small	.960960960960961	.7475192943770672		.71833688	0	endline	2	0	1	0	tested	9	1	0	.91111112	0	1	1	1	1	2	14759	12	.00081306323
treatment	27	24		Small	.960960960960961	.7475192943770672		.71833688	0	endline	2	0	0	0	not tested/unknown		0	0				0	1	1	2	14759	12	.00081306323
treatment	27	53	49	Small	.960960960960961	.818158794478916	.9789030211770736	.7696318	1	baseline	2	1	0	0	tested			1	.14444445	0	0	1	1	0	0	14759	12	.00081306323
treatment	27	53	49	Small	.960960960960961	.818158794478916	.9789030211770736	.7696318	0	baseline	2	0	0	0	not tested/unknown		0	0				1	0	0	0	14759	12	.00081306323
treatment	27	24		Small	.960960960960961	.7475192943770672		.71833688	2	endline	2	1	1	0	tested	28	1	1	.40000001	0	0	1	1	1	2	14759	12	.00081306323
treatment	27	53	49	Small	.960960960960961	.818158794478916	.9789030211770736	.7696318	1	baseline	2	1	1	1	tested	26	0	1	.5777778	0	0	1	1	0	0	14759	12	.00081306323
treatment	27	53	49	Small	.960960960960961	.818158794478916	.9789030211770736	.7696318	0	baseline	2	0	0	0	not tested/unknown		0	0				1	0	0	0	14759	12	.00081306323
treatment	27	24		Small	.960960960960961	.7475192943770672		.71833688	2	endline	2	1	1	1	not tested/unknown	28	1	0				1	1	1	2	14759	12	.00081306323
treatment	27	53	49	Small	.960960960960961	.818158794478916	.9789030211770736	.7696318	0	baseline	2	0	0	0	not tested/unknown	20	1	0	.022222223	0	0	1	1	0	0	14759	12	.00081306323
treatment	27	53	49	Small	.960960960960961	.818158794478916	.9789030211770736	.7696318	3	baseline	2	1	0	0	tested	30	1	1	.98888886	1	1	1	1	0	0	14759	12	.00081306323
treatment	27	24		Small	.960960960960961	.7475192943770672		.71833688	0	endline	2	0	1	0	not tested/unknown		1	1	.97777778	1	1	1	1	1	2	14759	12	.00081306323
treatment	27	53	49	Small	.960960960960961	.818158794478916	.9789030211770736	.7696318	2	baseline	2	1	0	0	not tested/unknown		0	0				1	0	0	0	14759	12	.00081306323
treatment	27	53	49	Small	.960960960960961	.818158794478916	.9789030211770736	.7696318	5	baseline	2	1	1	1	tested			0				1	1	0	0	14759	12	.00081306323
treatment	27	53	49	Small	.960960960960961	.818158794478916	.9789030211770736	.7696318	0	baseline	2	0	0	0	not tested/unknown		0	0				1	0	0	0	14759	12	.00081306323
treatment	27	53	49	Small	.960960960960961	.818158794478916	.9789030211770736	.7696318	1	baseline	2	1	1	1	not tested/unknown	25	1	1	.86666667	0	1	1	1	0	0	14759	12	.00081306323
treatment	27	53	49	Small	.960960960960961	.818158794478916	.9789030211770736	.7696318	0	baseline	2	0	0	0	not tested/unknown		0	0				1	1	0	0	14759	12	.00081306323
treatment	27	53	49	Small	.960960960960961	.818158794478916	.9789030211770736	.7696318	4	baseline	2	1	0	0	tested	31	1	1	.32222223	0	0	1	1	0	0	14759	12	.00081306323
treatment	27	53	49	Small	.960960960960961	.818158794478916	.9789030211770736	.7696318	1	baseline	2	1	1	1	not tested/unknown			1				1	1	0	0	14759	12	.00081306323
treatment	27	53	49	Small	.960960960960961	.818158794478916	.9789030211770736	.7696318	0	baseline	2	0	0	0	not tested/unknown	32	1	0				1	1	0	0	14759	12	.00081306323
treatment	27	24		Small	.960960960960961	.7475192943770672		.71833688	0	endline	2	0	1	0	not tested/unknown			1	.64444447	0	0	1	1	1	2	14759	12	.00081306323
treatment	27	53	49	Small	.960960960960961	.818158794478916	.9789030211770736	.7696318	0	baseline	2	0	1	1	tested	30	1	1	.76666665	0	0	1	1	0	0	14759	12	.00081306323
treatment	27	53	49	Small	.960960960960961	.818158794478916	.9789030211770736	.7696318	0	baseline	2	0	1	0	tested		1	1	.96666664	1	1	1	1	0	0	14759	12	.00081306323
treatment	27	24		Small	.960960960960961	.7475192943770672		.71833688	0	endline	2	0	1	0	not tested/unknown	14	0	0				0	1	1	2	14759	12	.00081306323
treatment	27	53	49	Small	.960960960960961	.818158794478916	.9789030211770736	.7696318	2	baseline	2	1	1	1	tested	21	1	1	.66666669	0	0	1	1	0	0	14759	12	.00081306323
treatment	27	24		Small	.960960960960961	.7475192943770672		.71833688	0	endline	2	0	1	1	not tested/unknown		0	0				1	0	1	2	14759	12	.00081306323
treatment	27	53	49	Small	.960960960960961	.818158794478916	.9789030211770736	.7696318	0	baseline	2	0	0	0	not tested/unknown		0	0				1	0	0	0	14759	12	.00081306323
treatment	27	24		Small	.960960960960961	.7475192943770672		.71833688	2	endline	2	1	1	1	tested	10	1	1	.23333333	0	0	1	1	1	2	14759	12	.00081306323
treatment	27	53	49	Small	.960960960960961	.818158794478916	.9789030211770736	.7696318	0	baseline	2	0	0	0	not tested/unknown			0				0	1	0	0	14759	12	.00081306323
treatment	27	53	49	Small	.960960960960961	.818158794478916	.9789030211770736	.7696318	0	baseline	2	0	0	0	not tested/unknown		0	0				1	0	0	0	14759	12	.00081306323
treatment	27	24		Small	.960960960960961	.7475192943770672		.71833688	2	endline	2	1	1	1	tested	46	1	0	.66666669	0	0	1	1	1	2	14759	12	.00081306323
treatment	27	53	49	Small	.960960960960961	.818158794478916	.9789030211770736	.7696318	0	baseline	2	0	0	0	not tested/unknown		0	0				1	0	0	0	14759	12	.00081306323
treatment	27	53	49	Small	.960960960960961	.818158794478916	.9789030211770736	.7696318	6	baseline	2	1	1	1	tested	22	1	0				1	1	0	0	14759	12	.00081306323
treatment	27	53	49	Small	.960960960960961	.818158794478916	.9789030211770736	.7696318	2	baseline	2	1	1	0	tested	19	1	1	.71111113	0	0	1	1	0	0	14759	12	.00081306323
treatment	27	53	49	Small	.960960960960961	.818158794478916	.9789030211770736	.7696318	1	baseline	2	1	0	0	tested	15	1	1	.74444443	0	0	1	1	0	0	14759	12	.00081306323
treatment	27	53	49	Small	.960960960960961	.818158794478916	.9789030211770736	.7696318	1	baseline	2	1	0	1	tested			1	.91111112	0	1	1	1	0	0	14759	12	.00081306323
treatment	27	53	49	Small	.960960960960961	.818158794478916	.9789030211770736	.7696318	2	baseline	2	1	0	0	not tested/unknown		0	0				1	0	0	0	14759	12	.00081306323
treatment	27	53	49	Small	.960960960960961	.818158794478916	.9789030211770736	.7696318	0	baseline	2	0	0	0	not tested/unknown	9	0	0				0	1	0	0	14759	12	.00081306323
treatment	27	53	49	Small	.960960960960961	.818158794478916	.9789030211770736	.7696318	0	baseline	2	0	0	0	tested	17	1	1	.65555555	0	0	1	1	0	0	14759	12	.00081306323
treatment	27	24		Small	.960960960960961	.7475192943770672		.71833688	0	endline	2	0	0	0	not tested/unknown		0	0				1	0	1	2	14759	12	.00081306323
treatment	27	24		Small	.960960960960961	.7475192943770672		.71833688	0	endline	2	0	1	1	tested	28	1	1	.85555553	0	1	1	1	1	2	14759	12	.00081306323
treatment	27	53	49	Small	.960960960960961	.818158794478916	.9789030211770736	.7696318	2	baseline	2	1	1	1	tested			1	0	0	0	1	1	0	0	14759	12	.00081306323
treatment	27	53	49	Small	.960960960960961	.818158794478916	.9789030211770736	.7696318	1	baseline	2	1	0	1	tested	16	1	1	.86666667	0	1	1	1	0	0	14759	12	.00081306323
treatment	27	53	49	Small	.960960960960961	.818158794478916	.9789030211770736	.7696318	2	baseline	2	1	0	0	tested			1	.87777776	0	1	1	1	0	0	14759	12	.00081306323
treatment	27	24		Small	.960960960960961	.7475192943770672		.71833688	2	endline	2	1	1	0	not tested/unknown			1	.97777778	1	1	1	1	1	2	14759	12	.00081306323
treatment	27	53	49	Small	.960960960960961	.818158794478916	.9789030211770736	.7696318	0	baseline	2	0	0	0	not tested/unknown		0	0				1	1	0	0	14759	12	.00081306323
treatment	27	53	49	Small	.960960960960961	.818158794478916	.9789030211770736	.7696318	0	baseline	2	0	0	0	not tested/unknown		0	0				1	0	0	0	14759	12	.00081306323
treatment	27	53	49	Small	.960960960960961	.818158794478916	.9789030211770736	.7696318	0	baseline	2	0	0	0	not tested/unknown		0	0				1	0	0	0	14759	12	.00081306323
treatment	27	53	49	Small	.960960960960961	.818158794478916	.9789030211770736	.7696318	0	baseline	2	0	0	0	not tested/unknown		0	0				1	0	0	0	14759	12	.00081306323
treatment	27	53	49	Small	.960960960960961	.818158794478916	.9789030211770736	.7696318	0	baseline	2	0	1	0	tested	15	1	0	0	0	0	0	1	0	0	14759	12	.00081306323
treatment	27	53	49	Small	.960960960960961	.818158794478916	.9789030211770736	.7696318	4	baseline	2	1	1	0	tested			1	.74444443	0	0	1	1	0	0	14759	12	.00081306323
treatment	27	53	49	Small	.960960960960961	.818158794478916	.9789030211770736	.7696318	0	baseline	2	0	0	0	not tested/unknown		0	0				1	0	0	0	14759	12	.00081306323
treatment	28	27	27	Small	.960960960960961	.6107382550335571	.9050235478806907	.53115433	1	baseline	2	1	0	0	not tested/unknown		0	0				1	1	0	0	14642	8	.00054637343
treatment	28	27	27	Small	.960960960960961	.6107382550335571	.9050235478806907	.53115433	1	baseline	2	1	1	0	tested	37	1	1	.58888888	0	0	1	1	0	0	14642	8	.00054637343
treatment	28	27	27	Small	.960960960960961	.6107382550335571	.9050235478806907	.53115433	0	baseline	2	0	0	0	not tested/unknown		0	0				1	0	0	0	14642	8	.00054637343
treatment	28	27	27	Small	.960960960960961	.6107382550335571	.9050235478806907	.53115433	0	baseline	2	0	0	0	not tested/unknown	44	0	0				0	1	0	0	14642	8	.00054637343
treatment	28	27	27	Small	.960960960960961	.6107382550335571	.9050235478806907	.53115433	3	baseline	2	1	0	0	not tested/unknown		1	0				1	1	0	0	14642	8	.00054637343
treatment	28	13		Small	.960960960960961	.7475192943770672		.71833688	0	endline	2	0	0	0	not tested/unknown		0	0				1	0	1	1	14642	8	.00054637343
treatment	28	13		Small	.960960960960961	.7475192943770672		.71833688	2	endline	2	1	0	0	tested			1	1	1	1	1	1	1	1	14642	8	.00054637343
treatment	28	27	27	Small	.960960960960961	.6107382550335571	.9050235478806907	.53115433	3	baseline	2	1	1	0	tested	15	1	1	.51111114	0	0	1	1	0	0	14642	8	.00054637343
treatment	28	13		Small	.960960960960961	.7475192943770672		.71833688	2	endline	2	1	0	0	not tested/unknown		0	0				1	0	1	1	14642	8	.00054637343
treatment	28	27	27	Small	.960960960960961	.6107382550335571	.9050235478806907	.53115433	2	baseline	2	1	0	0	not tested/unknown		0	0				1	1	0	0	14642	8	.00054637343
treatment	28	27	27	Small	.960960960960961	.6107382550335571	.9050235478806907	.53115433	0	baseline	2	0	0	0	not tested/unknown		0	0				0	1	0	0	14642	8	.00054637343
treatment	28	27	27	Small	.960960960960961	.6107382550335571	.9050235478806907	.53115433	0	baseline	2	0	0	0	not tested/unknown			0				0	1	0	0	14642	8	.00054637343
treatment	28	27	27	Small	.960960960960961	.6107382550335571	.9050235478806907	.53115433	0	baseline	2	0	0	0	not tested/unknown			1				1	1	0	0	14642	8	.00054637343
treatment	28	13		Small	.960960960960961	.7475192943770672		.71833688	0	endline	2	0	0	1	not tested/unknown		0	0				1	0	1	1	14642	8	.00054637343
treatment	28	27	27	Small	.960960960960961	.6107382550335571	.9050235478806907	.53115433	3	baseline	2	1	0	0	not tested/unknown		0	0				1	1	0	0	14642	8	.00054637343
treatment	28	27	27	Small	.960960960960961	.6107382550335571	.9050235478806907	.53115433	2	baseline	2	1	0	0	not tested/unknown		0	0				1	1	0	0	14642	8	.00054637343
treatment	28	13		Small	.960960960960961	.7475192943770672		.71833688	0	endline	2	0	0	0	not tested/unknown		0	0				1	0	1	1	14642	8	.00054637343
treatment	28	27	27	Small	.960960960960961	.6107382550335571	.9050235478806907	.53115433	2	baseline	2	1	0	0	not tested/unknown	18	0	0				1	1	0	0	14642	8	.00054637343
treatment	28	27	27	Small	.960960960960961	.6107382550335571	.9050235478806907	.53115433	1	baseline	2	1	0	0	not tested/unknown		0	0				1	1	0	0	14642	8	.00054637343
treatment	28	27	27	Small	.960960960960961	.6107382550335571	.9050235478806907	.53115433	3	baseline	2	1	0	0	tested			1	.33333334	0	0	1	1	0	0	14642	8	.00054637343
treatment	28	27	27	Small	.960960960960961	.6107382550335571	.9050235478806907	.53115433	1	baseline	2	1	1	1	not tested/unknown		0	0				1	0	0	0	14642	8	.00054637343
treatment	28	13		Small	.960960960960961	.7475192943770672		.71833688	1	endline	2	1	0	0	not tested/unknown	20	1	0				1	1	1	1	14642	8	.00054637343
treatment	28	27	27	Small	.960960960960961	.6107382550335571	.9050235478806907	.53115433	1	baseline	2	1	0	0	not tested/unknown	5	0	0				1	1	0	0	14642	8	.00054637343
treatment	28	27	27	Small	.960960960960961	.6107382550335571	.9050235478806907	.53115433	3	baseline	2	1	1	0	tested	12	1	0	0	0	0	1	1	0	0	14642	8	.00054637343
treatment	28	27	27	Small	.960960960960961	.6107382550335571	.9050235478806907	.53115433	0	baseline	2	0	1	0	tested			1	.56666666	0	0	1	1	0	0	14642	8	.00054637343
treatment	28	13		Small	.960960960960961	.7475192943770672		.71833688	2	endline	2	1	1	0	tested			1	1	1	1	1	1	1	1	14642	8	.00054637343
treatment	28	27	27	Small	.960960960960961	.6107382550335571	.9050235478806907	.53115433	0	baseline	2	0	0	0	not tested/unknown		0	0				1	0	0	0	14642	8	.00054637343
treatment	28	27	27	Small	.960960960960961	.6107382550335571	.9050235478806907	.53115433	0	baseline	2	0	0	0	not tested/unknown	47	0	0				0	1	0	0	14642	8	.00054637343
treatment	28	27	27	Small	.960960960960961	.6107382550335571	.9050235478806907	.53115433	2	baseline	2	1	0	0	not tested/unknown	28	1	0				1	1	0	0	14642	8	.00054637343
treatment	28	13		Small	.960960960960961	.7475192943770672		.71833688	1	endline	2	1	1	0	tested	33	1	1	1	1	1	1	1	1	1	14642	8	.00054637343
treatment	28	13		Small	.960960960960961	.7475192943770672		.71833688	0	endline	2	0	0	0	tested	4	0	1				0	1	1	1	14642	8	.00054637343
treatment	28	13		Small	.960960960960961	.7475192943770672		.71833688	1	endline	2	1	0	0	not tested/unknown		0	0				1	0	1	1	14642	8	.00054637343
treatment	28	13		Small	.960960960960961	.7475192943770672		.71833688	2	endline	2	1	0	0	tested			1	.34444445	0	0	1	1	1	1	14642	8	.00054637343
treatment	28	13		Small	.960960960960961	.7475192943770672		.71833688	0	endline	2	0	0	0	tested	37	1	1	.98888886	1	1	1	1	1	1	14642	8	.00054637343
treatment	28	27	27	Small	.960960960960961	.6107382550335571	.9050235478806907	.53115433	0	baseline	2	0	1	0	tested			1	.21111111	0	0	0	1	0	0	14642	8	.00054637343
treatment	28	27	27	Small	.960960960960961	.6107382550335571	.9050235478806907	.53115433	0	baseline	2	0	0	0	not tested/unknown		0	0				1	1	0	0	14642	8	.00054637343
treatment	28	27	27	Small	.960960960960961	.6107382550335571	.9050235478806907	.53115433	0	baseline	2	0	0	0	not tested/unknown		0	0				1	0	0	0	14642	8	.00054637343
treatment	28	27	27	Small	.960960960960961	.6107382550335571	.9050235478806907	.53115433	1	baseline	2	1	0	0	not tested/unknown			0				1	1	0	0	14642	8	.00054637343
treatment	28	27	27	Small	.960960960960961	.6107382550335571	.9050235478806907	.53115433	0	baseline	2	0	0	0	not tested/unknown		0	0				1	0	0	0	14642	8	.00054637343
treatment	28	13		Small	.960960960960961	.7475192943770672		.71833688	2	endline	2	1	1	0	tested			1	.85555553	0	1	1	1	1	1	14642	8	.00054637343
treatment	29	41	39	Small	.960960960960961	.8341790800458341	.9514350118745724	.76268315	0	baseline	1	0	1	1	not tested/unknown		0	0				1	0	0	0	14439
treatment	29	41	39	Small	.960960960960961	.8341790800458341	.9514350118745724	.76268315	0	baseline	1	0	0	0	not tested/unknown		0	0				1	1	0	0	14439
treatment	29	41	39	Small	.960960960960961	.8341790800458341	.9514350118745724	.76268315	0	baseline	1	0	1	1	tested	37	1	1	.62222224	0	0	1	1	0	0	14439
treatment	29	41	39	Small	.960960960960961	.8341790800458341	.9514350118745724	.76268315	0	baseline	1	0	0	0	not tested/unknown	22	1	1				1	1	0	0	14439
treatment	29	41	39	Small	.960960960960961	.8341790800458341	.9514350118745724	.76268315	3	baseline	1	1	1	1	not tested/unknown	23	1	0	.16666667	0	0	1	1	0	0	14439
treatment	29	26		Small	.960960960960961	.7475192943770672		.71833688	2	endline	1	1	1	0	not tested/unknown			1	.67777777	0	0	1	1	1	1	14439
treatment	29	41	39	Small	.960960960960961	.8341790800458341	.9514350118745724	.76268315	0	baseline	1	0	1	0	tested		0	0				1	1	0	0	14439
treatment	29	41	39	Small	.960960960960961	.8341790800458341	.9514350118745724	.76268315	0	baseline	1	0	1	0	not tested/unknown	18	1	0	.33333334	0	0	1	1	0	0	14439
treatment	29	26		Small	.960960960960961	.7475192943770672		.71833688	2	endline	1	1	1	1	not tested/unknown	26	1	0	.42222223	0	0	1	1	1	1	14439
treatment	29	41	39	Small	.960960960960961	.8341790800458341	.9514350118745724	.76268315	1	baseline	1	1	1	1	tested	27	1	1	.48888889	0	0	1	1	0	0	14439
treatment	29	41	39	Small	.960960960960961	.8341790800458341	.9514350118745724	.76268315	1	baseline	1	1	0	0	tested	23	1	1	.65555555	0	0	1	1	0	0	14439
treatment	29	41	39	Small	.960960960960961	.8341790800458341	.9514350118745724	.76268315	0	baseline	1	0	1	0	tested	23	0	0				0	1	0	0	14439
treatment	29	41	39	Small	.960960960960961	.8341790800458341	.9514350118745724	.76268315	0	baseline	1	0	1	0	tested		0	0				0	1	0	0	14439
treatment	29	41	39	Small	.960960960960961	.8341790800458341	.9514350118745724	.76268315	1	baseline	1	1	1	0	tested	31	1	1	.51111114	0	0	1	1	0	0	14439
treatment	29	41	39	Small	.960960960960961	.8341790800458341	.9514350118745724	.76268315	3	baseline	1	1	1	1	not tested/unknown	5	1	1	.63333333	0	0	1	1	0	0	14439
treatment	29	41	39	Small	.960960960960961	.8341790800458341	.9514350118745724	.76268315	0	baseline	1	0	1	1	not tested/unknown		0	0				1	0	0	0	14439
treatment	29	41	39	Small	.960960960960961	.8341790800458341	.9514350118745724	.76268315	3	baseline	1	1	1	1	not tested/unknown	20	1	0				1	1	0	0	14439
treatment	29	41	39	Small	.960960960960961	.8341790800458341	.9514350118745724	.76268315	0	baseline	1	0	1	1	not tested/unknown	46	1	1	.44444445	0	0	1	1	0	0	14439
treatment	29	26		Small	.960960960960961	.7475192943770672		.71833688	0	endline	1	0	0	0	tested			0				1	1	1	1	14439
treatment	29	41	39	Small	.960960960960961	.8341790800458341	.9514350118745724	.76268315	0	baseline	1	0	0	0	not tested/unknown		0	0				1	0	0	0	14439
treatment	29	41	39	Small	.960960960960961	.8341790800458341	.9514350118745724	.76268315	0	baseline	1	0	1	1	not tested/unknown		0	0				1	1	0	0	14439
treatment	29	26		Small	.960960960960961	.7475192943770672		.71833688	2	endline	1	1	0	0	not tested/unknown		0	0				1	0	1	1	14439
treatment	29	41	39	Small	.960960960960961	.8341790800458341	.9514350118745724	.76268315	0	baseline	1	0	1	1	not tested/unknown	41	1	1	.33333334	0	0	1	1	0	0	14439
treatment	29	26		Small	.960960960960961	.7475192943770672		.71833688	2	endline	1	1	1	1	not tested/unknown			1	.60000002	0	0	1	1	1	1	14439
treatment	29	26		Small	.960960960960961	.7475192943770672		.71833688	0	endline	1	0	1	1	tested	15	1	1	.96666664	1	1	1	1	1	1	14439
treatment	29	41	39	Small	.960960960960961	.8341790800458341	.9514350118745724	.76268315	0	baseline	1	0	1	0	tested		1	1	.75555557	0	0	1	1	0	0	14439
treatment	29	26		Small	.960960960960961	.7475192943770672		.71833688	0	endline	1	0	0	0	not tested/unknown		0	0				1	0	1	1	14439
treatment	29	41	39	Small	.960960960960961	.8341790800458341	.9514350118745724	.76268315	0	baseline	1	0	1	1	not tested/unknown		0	0				1	0	0	0	14439
treatment	29	26		Small	.960960960960961	.7475192943770672		.71833688	0	endline	1	0	1	1	not tested/unknown		0	0				1	0	1	1	14439
treatment	29	26		Small	.960960960960961	.7475192943770672		.71833688	2	endline	1	1	1	0	not tested/unknown			1	1	1	1	1	1	1	1	14439
treatment	29	26		Small	.960960960960961	.7475192943770672		.71833688	0	endline	1	0	1	1	tested	13	1	1	.91111112	0	1	1	1	1	1	14439
treatment	29	41	39	Small	.960960960960961	.8341790800458341	.9514350118745724	.76268315	5	baseline	1	1	1	1	not tested/unknown	16	1	1	.37777779	0	0	1	1	0	0	14439
treatment	29	26		Small	.960960960960961	.7475192943770672		.71833688	2	endline	1	1	1	1	tested			1	.95555556	1	1	1	1	1	1	14439
treatment	29	26		Small	.960960960960961	.7475192943770672		.71833688	0	endline	1	0	1	1	tested			1	.83333331	0	1	1	1	1	1	14439
treatment	29	41	39	Small	.960960960960961	.8341790800458341	.9514350118745724	.76268315	0	baseline	1	0	1	1	not tested/unknown		0	0				1	1	0	0	14439
treatment	29	41	39	Small	.960960960960961	.8341790800458341	.9514350118745724	.76268315	0	baseline	1	0	0	0	tested	20	1	1	.31111112	0	0	1	1	0	0	14439
treatment	29	26		Small	.960960960960961	.7475192943770672		.71833688	0	endline	1	0	0	0	not tested/unknown		0	0				1	1	1	1	14439
treatment	29	41	39	Small	.960960960960961	.8341790800458341	.9514350118745724	.76268315	0	baseline	1	0	1	0	tested	21	1	1	.43333334	0	0	0	1	0	0	14439
treatment	29	26		Small	.960960960960961	.7475192943770672		.71833688	1	endline	1	1	0	0	not tested/unknown	52	1	0				1	1	1	1	14439
treatment	29	26		Small	.960960960960961	.7475192943770672		.71833688	0	endline	1	0	0	0	not tested/unknown	39	1	0	.18888889	0	0	1	1	1	1	14439
treatment	29	41	39	Small	.960960960960961	.8341790800458341	.9514350118745724	.76268315	7	baseline	1	1	1	1	not tested/unknown		0	0				1	1	0	0	14439
treatment	29	26		Small	.960960960960961	.7475192943770672		.71833688	2	endline	1	1	0	0	not tested/unknown		0	0				1	0	1	1	14439
treatment	29	41	39	Small	.960960960960961	.8341790800458341	.9514350118745724	.76268315	0	baseline	1	0	0	0	not tested/unknown		0	0				0	1	0	0	14439
treatment	29	26		Small	.960960960960961	.7475192943770672		.71833688	0	endline	1	0	0	0	not tested/unknown	25	1	0				1	1	1	1	14439
treatment	29	41	39	Small	.960960960960961	.8341790800458341	.9514350118745724	.76268315	0	baseline	1	0	1	0	tested	31	1	0				0	1	0	0	14439
treatment	29	41	39	Small	.960960960960961	.8341790800458341	.9514350118745724	.76268315	2	baseline	1	1	0	0	not tested/unknown		0	0				1	0	0	0	14439
treatment	29	41	39	Small	.960960960960961	.8341790800458341	.9514350118745724	.76268315	0	baseline	1	0	0	0	not tested/unknown		0	0				0	1	0	0	14439
treatment	29	26		Small	.960960960960961	.7475192943770672		.71833688	0	endline	1	0	0	0	not tested/unknown		0	0				1	1	1	1	14439
treatment	29	41	39	Small	.960960960960961	.8341790800458341	.9514350118745724	.76268315	0	baseline	1	0	1	1	not tested/unknown		0	0				1	0	0	0	14439
treatment	29	26		Small	.960960960960961	.7475192943770672		.71833688	2	endline	1	1	0	0	tested	26	1	1	.98888886	1	1	1	1	1	1	14439
treatment	29	41	39	Small	.960960960960961	.8341790800458341	.9514350118745724	.76268315	0	baseline	1	0	0	0	tested		0	0				1	1	0	0	14439
treatment	29	26		Small	.960960960960961	.7475192943770672		.71833688	2	endline	1	1	1	0	not tested/unknown			1	.91111112	0	1	1	1	1	1	14439
treatment	29	41	39	Small	.960960960960961	.8341790800458341	.9514350118745724	.76268315	0	baseline	1	0	0	0	not tested/unknown	41	1	0				0	1	0	0	14439
treatment	29	41	39	Small	.960960960960961	.8341790800458341	.9514350118745724	.76268315	0	baseline	1	0	1	0	tested	26	1	1	.75555557	0	0	0	1	0	0	14439
treatment	29	26		Small	.960960960960961	.7475192943770672		.71833688	0	endline	1	0	0	0	not tested/unknown	34	1	0				0	1	1	1	14439
treatment	29	41	39	Small	.960960960960961	.8341790800458341	.9514350118745724	.76268315	1	baseline	1	1	0	0	not tested/unknown	13	0	0				1	1	0	0	14439
treatment	29	41	39	Small	.960960960960961	.8341790800458341	.9514350118745724	.76268315	0	baseline	1	0	1	0	tested	12	1	1	1	1	1	0	1	0	0	14439
treatment	29	26		Small	.960960960960961	.7475192943770672		.71833688	1	endline	1	1	1	0	not tested/unknown			1	.65555555	0	0	1	1	1	1	14439
treatment	29	41	39	Small	.960960960960961	.8341790800458341	.9514350118745724	.76268315	3	baseline	1	1	1	1	not tested/unknown	21	1	1	.76666665	0	0	1	1	0	0	14439
treatment	29	26		Small	.960960960960961	.7475192943770672		.71833688	1	endline	1	1	1	0	not tested/unknown	41	1	1	.87777776	0	1	1	1	1	1	14439
treatment	29	41	39	Small	.960960960960961	.8341790800458341	.9514350118745724	.76268315	0	baseline	1	0	0	0	not tested/unknown		0	0				1	0	0	0	14439
treatment	29	26		Small	.960960960960961	.7475192943770672		.71833688	1	endline	1	1	1	1	tested	23	1	0	.66666669	0	0	1	1	1	1	14439
treatment	29	26		Small	.960960960960961	.7475192943770672		.71833688	2	endline	1	1	1	0	tested			1	1	1	1	1	1	1	1	14439
treatment	29	41	39	Small	.960960960960961	.8341790800458341	.9514350118745724	.76268315	1	baseline	1	1	1	1	tested	18	1	1	.84444445	0	1	1	1	0	0	14439
treatment	29	26		Small	.960960960960961	.7475192943770672		.71833688	2	endline	1	1	1	1	not tested/unknown		0	0				1	0	1	1	14439
treatment	31	3		Small	.960960960960961	.7475192943770672		.71833688	2	endline	1	1	1	1	not tested/unknown	18	1	0	0	0	0	1	1	1	1	12001	6	.00049995835
treatment	31	17	13	Small	.960960960960961	.6107382550335571	1.18349233184398	.69458646	0	baseline	1	0	0	0	not tested/unknown		0	0				1	0	0	0	12001	6	.00049995835
treatment	31	3		Small	.960960960960961	.7475192943770672		.71833688	2	endline	1	1	1	1	not tested/unknown	25	1	0	0	0	0	1	1	1	1	12001	6	.00049995835
treatment	31	17	13	Small	.960960960960961	.6107382550335571	1.18349233184398	.69458646	0	baseline	1	0	1	0	tested	24	1	1	.1	0	0	1	1	0	0	12001	6	.00049995835
treatment	31	17	13	Small	.960960960960961	.6107382550335571	1.18349233184398	.69458646	0	baseline	1	0	0	0	not tested/unknown	14	1	1				0	1	0	0	12001	6	.00049995835
treatment	31	3		Small	.960960960960961	.7475192943770672		.71833688	1	endline	1	1	0	0	not tested/unknown			1	.9222222	0	1	1	1	1	1	12001	6	.00049995835
treatment	31	17	13	Small	.960960960960961	.6107382550335571	1.18349233184398	.69458646	4	baseline	1	1	1	0	tested			1	.06666667	0	0	1	1	0	0	12001	6	.00049995835
treatment	31	17	13	Small	.960960960960961	.6107382550335571	1.18349233184398	.69458646	4	baseline	1	1	1	0	tested	28	1	1	.75555557	0	0	1	1	0	0	12001	6	.00049995835
treatment	31	17	13	Small	.960960960960961	.6107382550335571	1.18349233184398	.69458646	1	baseline	1	1	1	0	tested	33	1	1	.5	0	0	1	1	0	0	12001	6	.00049995835
treatment	31	17	13	Small	.960960960960961	.6107382550335571	1.18349233184398	.69458646	1	baseline	1	1	1	1	not tested/unknown		0	0				1	0	0	0	12001	6	.00049995835
treatment	31	17	13	Small	.960960960960961	.6107382550335571	1.18349233184398	.69458646	0	baseline	1	0	0	0	not tested/unknown		0	0				1	1	0	0	12001	6	.00049995835
treatment	31	17	13	Small	.960960960960961	.6107382550335571	1.18349233184398	.69458646	0	baseline	1	0	1	0	tested	33	1	0	.66666669	0	0	1	1	0	0	12001	6	.00049995835
treatment	31	17	13	Small	.960960960960961	.6107382550335571	1.18349233184398	.69458646	1	baseline	1	1	0	0	not tested/unknown		0	0				1	0	0	0	12001	6	.00049995835
treatment	31	17	13	Small	.960960960960961	.6107382550335571	1.18349233184398	.69458646	0	baseline	1	0	1	0	tested	28	1	0	.62222224	0	0	1	1	0	0	12001	6	.00049995835
treatment	31	17	13	Small	.960960960960961	.6107382550335571	1.18349233184398	.69458646	4	baseline	1	1	1	0	tested	28	1	1	.63333333	0	0	1	1	0	0	12001	6	.00049995835
treatment	31	17	13	Small	.960960960960961	.6107382550335571	1.18349233184398	.69458646	0	baseline	1	0	1	0	tested	14	1	1	.87777776	0	1	1	1	0	0	12001	6	.00049995835
treatment	32	29	26	Small	.960960960960961	.6107382550335571	1.009449341866924	.59244138	0	baseline	2	0	0	0	not tested/unknown		0	0				1	0	0	0	23869	9	.00037705811
treatment	32	29	26	Small	.960960960960961	.6107382550335571	1.009449341866924	.59244138	1	baseline	2	1	0	0	not tested/unknown		0	0				1	0	0	0	23869	9	.00037705811
treatment	32	29	26	Small	.960960960960961	.6107382550335571	1.009449341866924	.59244138	1	baseline	2	1	0	0	tested	22	1	1	.8888889	0	1	1	1	0	0	23869	9	.00037705811
treatment	32	6		Small	.960960960960961	.7475192943770672		.71833688	0	endline	2	0	0	0	not tested/unknown			1	.67777777	0	0	0	1	1	1	23869	9	.00037705811
treatment	32	29	26	Small	.960960960960961	.6107382550335571	1.009449341866924	.59244138	1	baseline	2	1	0	0	not tested/unknown		0	0				1	0	0	0	23869	9	.00037705811
treatment	32	29	26	Small	.960960960960961	.6107382550335571	1.009449341866924	.59244138	0	baseline	2	0	0	0	not tested/unknown		0	0				1	0	0	0	23869	9	.00037705811
treatment	32	29	26	Small	.960960960960961	.6107382550335571	1.009449341866924	.59244138	1	baseline	2	1	1	1	not tested/unknown	28	1	0				1	1	0	0	23869	9	.00037705811
treatment	32	29	26	Small	.960960960960961	.6107382550335571	1.009449341866924	.59244138	1	baseline	2	1	0	0	not tested/unknown		0	0				1	0	0	0	23869	9	.00037705811
treatment	32	6		Small	.960960960960961	.7475192943770672		.71833688	1	endline	2	1	1	0	tested	22	1	0	.2	0	0	1	1	1	1	23869	9	.00037705811
treatment	32	29	26	Small	.960960960960961	.6107382550335571	1.009449341866924	.59244138	0	baseline	2	0	0	0	not tested/unknown	18	1	0				1	1	0	0	23869	9	.00037705811
treatment	32	29	26	Small	.960960960960961	.6107382550335571	1.009449341866924	.59244138	1	baseline	2	1	0	0	not tested/unknown	28	1	1	.66666669	0	0	1	1	0	0	23869	9	.00037705811
treatment	32	6		Small	.960960960960961	.7475192943770672		.71833688	2	endline	2	1	0	0	not tested/unknown	36	1	0	0	0	0	1	1	1	1	23869	9	.00037705811
treatment	32	29	26	Small	.960960960960961	.6107382550335571	1.009449341866924	.59244138	1	baseline	2	1	1	1	not tested/unknown	27	1	1	.91111112	0	1	1	1	0	0	23869	9	.00037705811
treatment	32	6		Small	.960960960960961	.7475192943770672		.71833688	0	endline	2	0	0	1	not tested/unknown		0	0				1	0	1	1	23869	9	.00037705811
treatment	32	29	26	Small	.960960960960961	.6107382550335571	1.009449341866924	.59244138	0	baseline	2	0	1	1	not tested/unknown		0	0				1	0	0	0	23869	9	.00037705811
treatment	32	29	26	Small	.960960960960961	.6107382550335571	1.009449341866924	.59244138	0	baseline	2	0	0	0	not tested/unknown	45	1	0	.16666667	0	0	0	1	0	0	23869	9	.00037705811
treatment	32	29	26	Small	.960960960960961	.6107382550335571	1.009449341866924	.59244138	0	baseline	2	0	0	0	not tested/unknown	26	1	0				0	1	0	0	23869	9	.00037705811
treatment	32	29	26	Small	.960960960960961	.6107382550335571	1.009449341866924	.59244138	0	baseline	2	0	0	0	not tested/unknown			0	.33333334	0	0	0	1	0	0	23869	9	.00037705811
treatment	32	29	26	Small	.960960960960961	.6107382550335571	1.009449341866924	.59244138	1	baseline	2	1	0	0	not tested/unknown		0	0				1	0	0	0	23869	9	.00037705811
treatment	32	29	26	Small	.960960960960961	.6107382550335571	1.009449341866924	.59244138	0	baseline	2	0	0	0	not tested/unknown		0	0				1	0	0	0	23869	9	.00037705811
treatment	32	29	26	Small	.960960960960961	.6107382550335571	1.009449341866924	.59244138	1	baseline	2	1	1	1	tested			0	.14444445	0	0	1	1	0	0	23869	9	.00037705811
treatment	32	29	26	Small	.960960960960961	.6107382550335571	1.009449341866924	.59244138	1	baseline	2	1	0	0	not tested/unknown		0	0				1	0	0	0	23869	9	.00037705811
treatment	32	29	26	Small	.960960960960961	.6107382550335571	1.009449341866924	.59244138	1	baseline	2	1	1	1	not tested/unknown		0	0				1	0	0	0	23869	9	.00037705811
treatment	32	29	26	Small	.960960960960961	.6107382550335571	1.009449341866924	.59244138	0	baseline	2	0	0	0	not tested/unknown		0	0				1	0	0	0	23869	9	.00037705811
treatment	32	29	26	Small	.960960960960961	.6107382550335571	1.009449341866924	.59244138	1	baseline	2	1	0	0	not tested/unknown		0	0				1	0	0	0	23869	9	.00037705811
treatment	32	29	26	Small	.960960960960961	.6107382550335571	1.009449341866924	.59244138	1	baseline	2	1	1	1	tested	29	1	1	1	1	1	1	1	0	0	23869	9	.00037705811
treatment	32	29	26	Small	.960960960960961	.6107382550335571	1.009449341866924	.59244138	1	baseline	2	1	0	0	not tested/unknown		0	0				1	0	0	0	23869	9	.00037705811
treatment	32	6		Small	.960960960960961	.7475192943770672		.71833688	2	endline	2	1	1	1	not tested/unknown	27	1	1	.033333335	0	0	1	1	1	1	23869	9	.00037705811
treatment	32	6		Small	.960960960960961	.7475192943770672		.71833688	2	endline	2	1	1	0	tested	21	1	1	.97777778	1	1	1	1	1	1	23869	9	.00037705811
treatment	32	29	26	Small	.960960960960961	.6107382550335571	1.009449341866924	.59244138	1	baseline	2	1	1	1	not tested/unknown		0	0				1	0	0	0	23869	9	.00037705811
treatment	32	29	26	Small	.960960960960961	.6107382550335571	1.009449341866924	.59244138	1	baseline	2	1	0	0	not tested/unknown		0	0				1	0	0	0	23869	9	.00037705811
treatment	32	29	26	Small	.960960960960961	.6107382550335571	1.009449341866924	.59244138	2	baseline	2	1	0	0	not tested/unknown		0	0				1	0	0	0	23869	9	.00037705811
treatment	33	18		Small	.960960960960961	.7475192943770672		.71833688	0	endline	1	0	1	1	not tested/unknown	34	1	0	.33333334	0	0	1	1	1	1	7299	5	.00068502536
treatment	33	40	39	Small	.960960960960961	.6107382550335571	.9282292798776315	.5447737	1	baseline	1	1	1	0	tested			0				1	1	0	0	7299	5	.00068502536
treatment	33	18		Small	.960960960960961	.7475192943770672		.71833688	2	endline	1	1	1	1	tested			1	.72222221	0	0	1	1	1	1	7299	5	.00068502536
treatment	33	40	39	Small	.960960960960961	.6107382550335571	.9282292798776315	.5447737	0	baseline	1	0	1	0	tested	50	1	1	.17777778	0	0	0	1	0	0	7299	5	.00068502536
treatment	33	40	39	Small	.960960960960961	.6107382550335571	.9282292798776315	.5447737	0	baseline	1	0	0	0	not tested/unknown		0	0				1	1	0	0	7299	5	.00068502536
treatment	33	40	39	Small	.960960960960961	.6107382550335571	.9282292798776315	.5447737	0	baseline	1	0	0	0	not tested/unknown		0	0				1	1	0	0	7299	5	.00068502536
treatment	33	40	39	Small	.960960960960961	.6107382550335571	.9282292798776315	.5447737	0	baseline	1	0	0	0	tested	52	1	1	.11111111	0	0	0	1	0	0	7299	5	.00068502536
treatment	33	40	39	Small	.960960960960961	.6107382550335571	.9282292798776315	.5447737	0	baseline	1	0	0	0	not tested/unknown		1	1	.13333334	0	0	0	1	0	0	7299	5	.00068502536
treatment	33	40	39	Small	.960960960960961	.6107382550335571	.9282292798776315	.5447737	0	baseline	1	0	0	0	not tested/unknown		0	0				1	0	0	0	7299	5	.00068502536
treatment	33	40	39	Small	.960960960960961	.6107382550335571	.9282292798776315	.5447737	0	baseline	1	0	1	1	not tested/unknown		0	0				1	0	0	0	7299	5	.00068502536
treatment	33	40	39	Small	.960960960960961	.6107382550335571	.9282292798776315	.5447737	0	baseline	1	0	1	1	not tested/unknown		0	0				1	0	0	0	7299	5	.00068502536
treatment	33	18		Small	.960960960960961	.7475192943770672		.71833688	2	endline	1	1	1	1	not tested/unknown			0				1	1	1	1	7299	5	.00068502536
treatment	33	40	39	Small	.960960960960961	.6107382550335571	.9282292798776315	.5447737	0	baseline	1	0	0	0	not tested/unknown		0	0				1	0	0	0	7299	5	.00068502536
treatment	33	40	39	Small	.960960960960961	.6107382550335571	.9282292798776315	.5447737	0	baseline	1	0	0	0	not tested/unknown		0	0				1	0	0	0	7299	5	.00068502536
treatment	33	40	39	Small	.960960960960961	.6107382550335571	.9282292798776315	.5447737	1	baseline	1	1	0	0	not tested/unknown		0	0				1	1	0	0	7299	5	.00068502536
treatment	33	40	39	Small	.960960960960961	.6107382550335571	.9282292798776315	.5447737	0	baseline	1	0	0	0	not tested/unknown		0	0				1	0	0	0	7299	5	.00068502536
treatment	33	18		Small	.960960960960961	.7475192943770672		.71833688	2	endline	1	1	0	0	tested			0	.66666669	0	0	1	1	1	1	7299	5	.00068502536
treatment	33	40	39	Small	.960960960960961	.6107382550335571	.9282292798776315	.5447737	0	baseline	1	0	0	0	not tested/unknown		0	0				1	0	0	0	7299	5	.00068502536
treatment	33	40	39	Small	.960960960960961	.6107382550335571	.9282292798776315	.5447737	0	baseline	1	0	1	1	not tested/unknown		0	0				1	0	0	0	7299	5	.00068502536
treatment	33	18		Small	.960960960960961	.7475192943770672		.71833688	0	endline	1	0	0	0	not tested/unknown		0	0				1	0	1	1	7299	5	.00068502536
treatment	33	40	39	Small	.960960960960961	.6107382550335571	.9282292798776315	.5447737	0	baseline	1	0	0	0	not tested/unknown	39	1	1	.66666669	0	0	1	1	0	0	7299	5	.00068502536
treatment	33	40	39	Small	.960960960960961	.6107382550335571	.9282292798776315	.5447737	0	baseline	1	0	1	0	tested	20	1	1	.65555555	0	0	0	1	0	0	7299	5	.00068502536
treatment	33	40	39	Small	.960960960960961	.6107382550335571	.9282292798776315	.5447737	0	baseline	1	0	1	1	not tested/unknown	19	1	0				1	1	0	0	7299	5	.00068502536
treatment	33	40	39	Small	.960960960960961	.6107382550335571	.9282292798776315	.5447737	0	baseline	1	0	0	0	not tested/unknown		0	0				0	1	0	0	7299	5	.00068502536
treatment	33	40	39	Small	.960960960960961	.6107382550335571	.9282292798776315	.5447737	0	baseline	1	0	1	1	tested	39	1	1	.67777777	0	0	0	1	0	0	7299	5	.00068502536
treatment	33	40	39	Small	.960960960960961	.6107382550335571	.9282292798776315	.5447737	0	baseline	1	0	0	0	not tested/unknown		0	0				0	1	0	0	7299	5	.00068502536
treatment	33	18		Small	.960960960960961	.7475192943770672		.71833688	0	endline	1	0	1	1	not tested/unknown		0	0				1	0	1	1	7299	5	.00068502536
treatment	33	40	39	Small	.960960960960961	.6107382550335571	.9282292798776315	.5447737	0	baseline	1	0	1	0	tested			1	.66666669	0	0	0	1	0	0	7299	5	.00068502536
treatment	33	18		Small	.960960960960961	.7475192943770672		.71833688	0	endline	1	0	1	1	not tested/unknown		0	0				1	0	1	1	7299	5	.00068502536
treatment	33	40	39	Small	.960960960960961	.6107382550335571	.9282292798776315	.5447737	0	baseline	1	0	0	0	not tested/unknown		0	0				1	0	0	0	7299	5	.00068502536
treatment	33	40	39	Small	.960960960960961	.6107382550335571	.9282292798776315	.5447737	0	baseline	1	0	0	0	not tested/unknown		0	0				1	0	0	0	7299	5	.00068502536
treatment	33	40	39	Small	.960960960960961	.6107382550335571	.9282292798776315	.5447737	0	baseline	1	0	0	0	not tested/unknown		0	0				0	1	0	0	7299	5	.00068502536
treatment	33	40	39	Small	.960960960960961	.6107382550335571	.9282292798776315	.5447737	0	baseline	1	0	0	0	not tested/unknown		0	0				0	1	0	0	7299	5	.00068502536
treatment	33	40	39	Small	.960960960960961	.6107382550335571	.9282292798776315	.5447737	0	baseline	1	0	0	0	not tested/unknown		0	0				1	0	0	0	7299	5	.00068502536
treatment	33	40	39	Small	.960960960960961	.6107382550335571	.9282292798776315	.5447737	1	baseline	1	1	1	0	not tested/unknown	18	1	1	.5	0	0	1	1	0	0	7299	5	.00068502536
treatment	33	40	39	Small	.960960960960961	.6107382550335571	.9282292798776315	.5447737	0	baseline	1	0	1	1	not tested/unknown		0	0				1	0	0	0	7299	5	.00068502536
treatment	33	18		Small	.960960960960961	.7475192943770672		.71833688	0	endline	1	0	0	0	not tested/unknown		0	0				1	0	1	1	7299	5	.00068502536
treatment	33	18		Small	.960960960960961	.7475192943770672		.71833688	2	endline	1	1	1	1	not tested/unknown			0				1	1	1	1	7299	5	.00068502536
treatment	33	40	39	Small	.960960960960961	.6107382550335571	.9282292798776315	.5447737	0	baseline	1	0	0	0	not tested/unknown	15	0	0				1	1	0	0	7299	5	.00068502536
treatment	33	18		Small	.960960960960961	.7475192943770672		.71833688	2	endline	1	1	1	0	tested			1	.91111112	0	1	1	1	1	1	7299	5	.00068502536
treatment	33	18		Small	.960960960960961	.7475192943770672		.71833688	2	endline	1	1	1	1	tested	8	1	1	.93333334	0	1	1	1	1	1	7299	5	.00068502536
treatment	33	40	39	Small	.960960960960961	.6107382550335571	.9282292798776315	.5447737	0	baseline	1	0	0	0	not tested/unknown		0	0				1	0	0	0	7299	5	.00068502536
treatment	33	40	39	Small	.960960960960961	.6107382550335571	.9282292798776315	.5447737	0	baseline	1	0	1	1	not tested/unknown		0	0				1	0	0	0	7299	5	.00068502536
treatment	33	40	39	Small	.960960960960961	.6107382550335571	.9282292798776315	.5447737	0	baseline	1	0	0	0	not tested/unknown			0				1	1	0	0	7299	5	.00068502536
treatment	33	18		Small	.960960960960961	.7475192943770672		.71833688	2	endline	1	1	1	1	not tested/unknown		0	0				1	0	1	1	7299	5	.00068502536
treatment	33	40	39	Small	.960960960960961	.6107382550335571	.9282292798776315	.5447737	1	baseline	1	1	0	1	tested	13	1	1	1	1	1	1	1	0	0	7299	5	.00068502536
treatment	33	18		Small	.960960960960961	.7475192943770672		.71833688	0	endline	1	0	0	0	not tested/unknown		0	0				1	0	1	1	7299	5	.00068502536
treatment	33	40	39	Small	.960960960960961	.6107382550335571	.9282292798776315	.5447737	0	baseline	1	0	1	1	not tested/unknown		0	0				1	0	0	0	7299	5	.00068502536
treatment	33	18		Small	.960960960960961	.7475192943770672		.71833688	2	endline	1	1	0	0	tested	27	1	1	.95555556	1	1	1	1	1	1	7299	5	.00068502536
treatment	33	18		Small	.960960960960961	.7475192943770672		.71833688	0	endline	1	0	0	0	not tested/unknown		0	0				1	0	1	1	7299	5	.00068502536
treatment	33	18		Small	.960960960960961	.7475192943770672		.71833688	2	endline	1	1	1	1	not tested/unknown			0				1	1	1	1	7299	5	.00068502536
treatment	33	40	39	Small	.960960960960961	.6107382550335571	.9282292798776315	.5447737	0	baseline	1	0	0	0	not tested/unknown		0	0				1	0	0	0	7299	5	.00068502536
treatment	33	40	39	Small	.960960960960961	.6107382550335571	.9282292798776315	.5447737	1	baseline	1	1	1	1	not tested/unknown		0	0				1	0	0	0	7299	5	.00068502536
treatment	33	18		Small	.960960960960961	.7475192943770672		.71833688	0	endline	1	0	0	0	not tested/unknown		0	0				1	0	1	1	7299	5	.00068502536
treatment	33	40	39	Small	.960960960960961	.6107382550335571	.9282292798776315	.5447737	0	baseline	1	0	1	1	not tested/unknown		0	0				1	0	0	0	7299	5	.00068502536
treatment	33	18		Small	.960960960960961	.7475192943770672		.71833688	2	endline	1	1	1	1	tested	28	1	1	.8888889	0	1	1	1	1	1	7299	5	.00068502536
treatment	33	40	39	Small	.960960960960961	.6107382550335571	.9282292798776315	.5447737	0	baseline	1	0	1	0	tested	4	0	1				1	1	0	0	7299	5	.00068502536
